# Supplementary material for: Age-associated changes in the transcriptomes of non-cultured adipose-derived stem cells from young and old mice assessed via single-cell transcriptome analysis
Source: PLoS One. 2020 Nov 25;15(11):e0242171. doi: 10.1371/journal.pone.0242171 (PMC7688117; doi:10.1371/journal.pone.0242171)
Supplement: S1 Table — (XLSX) [file pone.0242171.s004.xlsx]

## Sheet: S1 Table
S1 Table. Gene Ontology terms of eleven groups in SVFs.
Group	Category	Term	PValue	Genes
0, 2, 4	GOTERM_BP_DIRECT	negative regulation of T cell apoptotic process	0.0145076	SERPINB9, CCL5
	GOTERM_BP_DIRECT	positive regulation of gene expression	0.0153035	SERPINB9, ID2, CD3E, CCL5
	GOTERM_BP_DIRECT	negative regulation of neural precursor cell proliferation	0.0184291	BTG2, ID2
	GOTERM_BP_DIRECT	aging	0.0218808	ND4, COX1, ATP6
	GOTERM_BP_DIRECT	positive regulation of T cell activation	0.0223356	CD3E, THY1
	GOTERM_BP_DIRECT	response to copper ion	0.0236345	COX1, CYTB
	GOTERM_BP_DIRECT	response to hyperoxia	0.0236345	CYTB, ATP6
	GOTERM_BP_DIRECT	transport	0.028502	RAMP3, ND1, ND4, COX1, VPS37B, CYTB, ATP6
	GOTERM_BP_DIRECT	response to electrical stimulus	0.0390924	BTG2, COX1
	GOTERM_BP_DIRECT	negative regulation of viral genome replication	0.0416458	ZC3HAV1, CCL5
1, 3, 5	GOTERM_BP_DIRECT	endodermal cell differentiation	7.54459e-06	COL6A1, MMP14, MMP2, FN1
	GOTERM_BP_DIRECT	astrocyte activation	2.97165e-05	EGFR, AGT, MT2
	GOTERM_BP_DIRECT	positive regulation of fibroblast proliferation	0.000108655	EGFR, AGT, SERPINE1, FN1
	GOTERM_BP_DIRECT	positive regulation of superoxide anion generation	0.00013006	EGFR, CXCL1, AGT
	GOTERM_BP_DIRECT	angiogenesis	0.000353977	SERPINE1, MMP14, TNFAIP2, MMP2, FN1
	GOTERM_BP_DIRECT	response to oxidative stress	0.000893673	EGFR, GPX3, MMP14, MMP2
	GOTERM_BP_DIRECT	cellular response to amino acid stimulus	0.000973692	EGFR, COL1A2, COL6A1, MMP2
	GOTERM_BP_DIRECT	positive regulation of cell migration	0.00299645	EGFR, MMP14, MMP2, FN1
	GOTERM_BP_DIRECT	blood vessel development	0.0046484	AGT, COL1A2, PLPP3
	GOTERM_BP_DIRECT	cellular response to drug	0.00517261	EGFR, SERPINE1, DPEP1
	GOTERM_BP_DIRECT	cell-matrix adhesion	0.00558283	AGT, NID1, FN1
	GOTERM_BP_DIRECT	wound healing	0.00801243	EGFR, SERPINE1, FN1
	GOTERM_BP_DIRECT	proteolysis	0.009043	HP, HTRA3, MMP14, MMP2, DPEP1
	GOTERM_BP_DIRECT	extracellular matrix organization	0.0116012	AGT, NID1, FN1
	GOTERM_BP_DIRECT	cellular response to cadmium ion	0.0171241	GSN, MT2
	GOTERM_BP_DIRECT	positive regulation of gene expression	0.0190333	GSN, AGT, SERPINE1, FN1
	GOTERM_BP_DIRECT	tissue remodeling	0.0199506	MMP14, MMP2
	GOTERM_BP_DIRECT	positive regulation of vascular smooth muscle cell proliferation	0.0199506	AGT, MMP2
	GOTERM_BP_DIRECT	protein heterotrimerization	0.0269826	COL1A2, COL6A1
	GOTERM_BP_DIRECT	cell adhesion	0.0315599	COL6A1, NID1, PLPP3, FN1
	GOTERM_BP_DIRECT	collagen catabolic process	0.033966	MMP14, MMP2
	GOTERM_BP_DIRECT	cellular response to estradiol stimulus	0.046415	EGFR, MMP2
	GOTERM_BP_DIRECT	acute-phase response	0.0491605	HP, FN1
6	GOTERM_BP_DIRECT	microtubule-based movement	0.00027248	GM3417, GM3448, TCTE3
	GOTERM_BP_DIRECT	microtubule-based process	0.0135297	TUBA3B, TUBA3A
	GOTERM_BP_DIRECT	transport	0.0161676	FABP9, GM3417, GM3448, TCTE3
7	GOTERM_BP_DIRECT	activation of protein kinase B activity	0.0108994	FGF1, GAS6
	GOTERM_BP_DIRECT	positive regulation of cell proliferation	0.0280772	ENPP2, CLU, FGF1
8	GOTERM_BP_DIRECT	adaptive immune response	4.08955e-07	JCHAIN, CD79B, CD79A, CTSS, CD74
	GOTERM_BP_DIRECT	antigen processing and presentation	0.000310937	H2-AB1, CTSS, CD74
	GOTERM_BP_DIRECT	immune system process	0.00072028	CD79B, H2-AB1, CD79A, CD74
	GOTERM_BP_DIRECT	antigen processing and presentation of peptide antigen	0.00198961	H2-AB1, CTSS
	GOTERM_BP_DIRECT	antigen processing and presentation of exogenous peptide antigen via MHC class II	0.00694825	H2-AB1, CD74
	GOTERM_BP_DIRECT	immune response	0.00756948	H2-AB1, CTSS, CD74
	GOTERM_BP_DIRECT	B cell receptor signaling pathway	0.0270505	CD79B, CD79A
	GOTERM_BP_DIRECT	B cell differentiation	0.03961	CD79B, CD79A
9	GOTERM_BP_DIRECT	protein processing	0.000787644	MCPT4, CMA1, CMA2
	GOTERM_BP_DIRECT	regulation of angiotensin levels in blood	0.00149254	MCPT4, CPA3
	GOTERM_BP_DIRECT	proteolysis	0.00241015	MCPT4, CPA3, CMA1, TPSB2
	GOTERM_BP_DIRECT	immune response	0.00756948	MCPT4, CMA1, CMA2
	GOTERM_BP_DIRECT	positive regulation of mast cell degranulation	0.00793734	FCER1A, GATA2
10	GOTERM_BP_DIRECT	immune response	8.87006e-10	CCL3, H2-EB1, IL1B, H2-AA, H2-AB1, CCL4, CCL6
	GOTERM_BP_DIRECT	cellular response to interferon-gamma	4.20442e-06	CCL3, H2-AB1, CCL4, CCL6
	GOTERM_BP_DIRECT	neutrophil chemotaxis	4.39443e-06	CCL3, IL1B, CCL4, CCL6
	GOTERM_BP_DIRECT	antigen processing and presentation of peptide or polysaccharide antigen via MHC class II	7.91373e-06	H2-EB1, H2-AA, H2-AB1
	GOTERM_BP_DIRECT	inflammatory response	1.50412e-05	CCL3, IL1B, CCL4, CD14, CCL6
	GOTERM_BP_DIRECT	antigen processing and presentation of exogenous peptide antigen via MHC class II	1.99783e-05	H2-EB1, H2-AA, H2-AB1
	GOTERM_BP_DIRECT	positive regulation of ERK1 and ERK2 cascade	8.87305e-05	CCL3, IL1B, CCL4, CCL6
	GOTERM_BP_DIRECT	lipopolysaccharide-mediated signaling pathway	0.00010164	CCL3, IL1B, CD14
	GOTERM_BP_DIRECT	lymphocyte chemotaxis	0.000115351	CCL3, CCL4, CCL6
	GOTERM_BP_DIRECT	monocyte chemotaxis	0.000170097	CCL3, CCL4, CCL6
	GOTERM_BP_DIRECT	antigen processing and presentation	0.000310937	H2-EB1, H2-AA, H2-AB1
	GOTERM_BP_DIRECT	chemokine-mediated signaling pathway	0.000322587	CCL3, CCL4, CCL6
	GOTERM_BP_DIRECT	positive regulation of tumor necrosis factor production	0.000371297	CCL3, CCL4, CD14
	GOTERM_BP_DIRECT	positive regulation of inflammatory response	0.000423375	CCL3, CCL4, CCL6
	GOTERM_BP_DIRECT	cell chemotaxis	0.000648478	CCL3, CCL4, CCL6
	GOTERM_BP_DIRECT	cellular response to interleukin-1	0.000682029	CCL3, CCL4, CCL6
	GOTERM_BP_DIRECT	immune system process	0.00072028	H2-EB1, H2-AA, H2-AB1, CD14
	GOTERM_BP_DIRECT	cellular response to tumor necrosis factor	0.00128392	CCL3, CCL4, CCL6
	GOTERM_BP_DIRECT	chemotaxis	0.00147533	CCL3, CCL4, CCL6
	GOTERM_BP_DIRECT	antigen processing and presentation of peptide antigen	0.00198961	H2-AA, H2-AB1
	GOTERM_BP_DIRECT	positive regulation of GTPase activity	0.00224595	CCL3, CCL4, CCL6
	GOTERM_BP_DIRECT	positive regulation of natural killer cell chemotaxis	0.00298309	CCL3, CCL4
	GOTERM_BP_DIRECT	cell wall macromolecule catabolic process	0.00546296	LYZ2, LYZ1
	GOTERM_BP_DIRECT	negative regulation by host of viral transcription	0.00595827	CCL3, CCL4
	GOTERM_BP_DIRECT	leukocyte chemotaxis	0.0108994	CCL3, CCL4
	GOTERM_BP_DIRECT	positive regulation of calcium-mediated signaling	0.011885	CCL3, CCL4
	GOTERM_BP_DIRECT	cytolysis	0.0123774	LYZ2, LYZ1
	GOTERM_BP_DIRECT	response to interferon-gamma	0.0128697	H2-EB1, H2-AA
	GOTERM_BP_DIRECT	positive regulation of calcium ion transport	0.0148365	CCL3, CCL4
	GOTERM_BP_DIRECT	protein kinase B signaling	0.0187597	CCL3, IL1B
	GOTERM_BP_DIRECT	negative regulation of T cell proliferation	0.0197384	H2-AA, H2-AB1
	GOTERM_BP_DIRECT	positive regulation of interferon-gamma production	0.025592	IL1B, CD14
	GOTERM_BP_DIRECT	defense response to Gram-negative bacterium	0.0275362	LYZ2, LYZ1
	GOTERM_BP_DIRECT	MAPK cascade	0.0338313	CCL3, IL1B
	GOTERM_BP_DIRECT	positive regulation of neuron apoptotic process	0.0338313	CCL3, IL1B
	GOTERM_BP_DIRECT	cellular response to organic cyclic compound	0.0367245	CCL3, IL1B
	GOTERM_BP_DIRECT	cellular response to drug	0.0367245	IL1B, CCL4
	GOTERM_BP_DIRECT	response to toxic substance	0.0420087	CCL3, CCL4
	GOTERM_BP_DIRECT	defense response to Gram-positive bacterium	0.045358	LYZ2, LYZ1
