# Supplementary material for: Age-associated changes in the transcriptomes of non-cultured adipose-derived stem cells from young and old mice assessed via single-cell transcriptome analysis
Source: PLoS One. 2020 Nov 25;15(11):e0242171. doi: 10.1371/journal.pone.0242171 (PMC7688117; doi:10.1371/journal.pone.0242171)
Supplement: S2 Table — (XLSX) [file pone.0242171.s005.xlsx]

## Sheet: S2 Table
S2 Table. A list of Gene Ontology terms and differentially expressded genes in eleven groups.
Group	Gene symbol	Gene Name	GO terms (Category: GOTERM_BP_DIRECT)	Predicted Cell Type
0, 2, 4	Cxcr6	chemokine (C-X-C motif) receptor 6(Cxcr6)	chemotaxis・inflammatory response・signal transduction・G-protein coupled receptor signaling pathway	Hematopoietic cell
	Ctla2a	cytotoxic T lymphocyte-associated protein 2 alpha(Ctla2a)	negative regulation of protein processing・regulation of regulatory T cell differentiation・negative regulation of inflammatory response
	Dgat1	diacylglycerol O-acyltransferase 1(Dgat1)	positive regulation of triglyceride biosynthetic process・triglyceride biosynthetic process・lipid storage・insulin secretion・very-low-density lipoprotein particle assembly・long-chain fatty-acyl-CoA metabolic process・positive regulation of fatty acid oxidation・diacylglycerol metabolic process・glycerolipid metabolic process・fatty acid homeostasis・regulation of vitamin A metabolic process・ketone body …
	Emb	embigin(Emb)	cell adhesion・plasma membrane lactate transport
	Il2rb	interleukin 2 receptor, beta chain(Il2rb)	cytokine-mediated signaling pathway・natural killer cell activation・negative regulation of apoptotic process
	Neurl3	neuralized E3 ubiquitin protein ligase 3(Neurl3)	protein ubiquitination
	Ramp3	receptor (calcitonin) activity modifying protein 3(Ramp3)	protein ubiquitination
	Thy1	thymus cell antigen 1, theta(Thy1)	angiogenesis・negative regulation of protein kinase activity・cytoskeleton organization・cell adhesion・single organismal cell-cell adhesion・regulation of cell migration・negative regulation of cell migration・positive regulation of GTPase activity・retinal cone cell development・protein autophosphorylation・focal adhesion assembly・negative regulation of axonogenesis・T cell receptor signaling pathway・nega…
	Zc3hav1	zinc finger CCCH type, antiviral 1(Zc3hav1)	immune system process・response to virus・positive regulation of type I interferon production・positive regulation of ATPase activity・suppression by virus of host molecular function・positive regulation of I-kappaB kinase/NF-kappaB signaling・negative regulation of viral genome replication・innate immune response・regulation of defense response to virus by host・defense response to virus・positive regulat…
	D16Ertd472e	DNA segment, Chr 16, ERATO Doi 472, expressed(D16Ertd472e)	No terms
	Cd3e	CD3 antigen, epsilon polypeptide(Cd3e)	immune system process・positive regulation of T cell anergy・cell surface receptor signaling pathway・response to nutrient・positive regulation of gene expression・negative regulation of gene expression・T cell costimulation・positive regulation of interferon-gamma production・positive regulation of interleukin-4 production・T cell differentiation in thymus・positive regulation of T cell proliferation・nega…
	Gimap3	GTPase, IMAP family member 3(Gimap3)	mitochondrial DNA inheritance
	Ccl5	chemokine (C-C motif) ligand 5(Ccl5)	MAPK cascade・positive regulation of defense response to virus by host・calcium ion transport・cellular calcium ion homeostasis・exocytosis・chemotaxis・inflammatory response・immune response・leukocyte cell-cell adhesion・G-protein coupled receptor signaling pathway・cell-cell signaling・response to virus・response to toxic substance・positive regulation of gene expression・positive regulation of macrophage c…
	Rnf125	ring finger protein 125(Rnf125)	protein polyubiquitination・adaptive immune response・immune system process・protein ubiquitination・positive regulation of proteasomal ubiquitin-dependent protein catabolic process
	Serpinb9	serine (or cysteine) peptidase inhibitor, clade B, member 9(Serpinb9)	T cell mediated cytotoxicity・acute inflammatory response to antigenic stimulus・immune response・response to bacterium・positive regulation of gene expression・negative regulation of endopeptidase activity・negative regulation by symbiont of host apoptotic process・protection from natural killer cell mediated cytotoxicity・defense response to bacterium・negative regulation of apoptotic process・negative r…
	Vps37b	vacuolar protein sorting 37B(Vps37b)	transport・protein transport・positive regulation of viral release from host cell・positive regulation of viral budding via host ESCRT complex
	Gimap4	GTPase, IMAP family member 4(Gimap4)	No terms
	Ms4a4b	membrane-spanning 4-domains, subfamily A, member 4B(Ms4a4b)	No tems
	Nkg7	natural killer cell group 7 sequence(Nkg7)	No terms
	Btg2	B cell translocation gene 2, anti-proliferative(Btg2)	negative regulation of transcription from RNA polymerase II promoter・transcription, DNA-templated・regulation of transcription, DNA-templated・protein methylation・cellular response to DNA damage stimulus・negative regulation of cell proliferation・associative learning・response to mechanical stimulus・anterior/posterior pattern specification・response to organic cyclic compound・negative regulation of tr…
	Id2	inhibitor of DNA binding 2(Id2)	negative regulation of transcription from RNA polymerase II promoter・metanephros development・natural killer cell differentiation・thigmotaxis・leukocyte differentiation・membranous septum morphogenesis・bundle of His development・transcription, DNA-templated・regulation of transcription, DNA-templated・multicellular organism development・heart development・circadian rhythm・positive regulation of cell prol…
	Tnp2	transition protein 2(Tnp2)	multicellular organism development・spermatogenesis・binding of sperm to zona pellucida・acrosome reaction・penetration of zona pellucida・cell differentiation・sperm motility
	MT-Atp6	ATP synthase F0 subunit 6(ATP6, MT-Atp6)	ATP biosynthetic process・transport・ion transport・aging・ATP synthesis coupled proton transport・proton transport・response to hyperoxia
	MT-Co1	cytochrome c oxidase subunit I(COX1, MT-Co1)	oxidative phosphorylation・transport・response to oxidative stress・aging・aerobic respiration・cerebellum development・response to copper ion・response to electrical stimulus・oxidation-reduction process
	MT-Cytb	cytochrome b(CYTB, MT-Cytb)	response to hypoxia・mitochondrial electron transport, ubiquinol to cytochrome c・transport・response to heat・response to toxic substance・proton transport・respiratory electron transport chain・organ regeneration・response to cobalamin・response to glucagon・response to drug・hyperosmotic salinity response・response to ethanol・response to cadmium ion・response to copper ion・response to mercury ion・response …
	MT-Nd1	NADH dehydrogenase subunit 1(ND1, MT-Nd1)	transport・response to organic cyclic compound・response to hydroperoxide・response to drug・cellular respiration・oxidation-reduction process
	MT-Nd4	NADH dehydrogenase subunit 4(ND4, MT-Nd4)	response to hypoxia,・in utero embryonic development・mitochondrial electron transport, NADH to ubiquinone・transport・aging・cerebellum development・response to nicotine・ATP synthesis coupled electron transport・response to ethanol・oxidation-reduction process
	MT-Rnr1	s-rRNA(Rnr1)	ribosomal small subunit assembly・translation
	MT-Rnr2	16S ribosomal RNA(Rnr2, MT-Rnr1)	ribosomal large subunit assembly・translation
1, 3, 5	Clec3b	C-type lectin domain family 3, member b(Clec3b)	skeletal system development・ossification・positive regulation of plasminogen activation・bone mineralization・cellular response to transforming growth factor beta stimulus	ASC
	Dpep1	dipeptidase 1 (renal)(Dpep1)	proteolysis・antibiotic metabolic process・negative regulation of cell migration・cellular response to drug・negative regulation of apoptotic process・negative regulation of cysteine-type endopeptidase activity involved in apoptotic process・homocysteine metabolic process・cellular response to calcium ion・cellular response to nitric oxide
	Fn1	fibronectin 1(Fn1)	angiogenesis・cell activation・regulation of protein phosphorylation・acute-phase response・cell-substrate junction assembly・cell adhesion・cell-matrix adhesion・calcium-independent cell-matrix adhesion・positive regulation of cell proliferation・glial cell migration・regulation of cell shape・positive regulation of gene expression・peptide cross-linking・extracellular matrix organization・positive regulation…
	Fstl1	follistatin-like 1(Fstl1)	response to starvation
	Gsn	gelsolin(Gsn)	phagocytosis, engulfment・apoptotic process・aging・actin polymerization or depolymerization・positive regulation of gene expression・oligodendrocyte development・striated muscle atrophy・vesicle-mediated transport・cell projection organization・actin filament polymerization・regulation of cell adhesion・protein destabilization・tissue regeneration・sequestering of actin monomers・actin nucleation・response to …
	Gpx3	glutathione peroxidase 3(Gpx3)	glutathione metabolic process・response to oxidative stress・hydrogen peroxide catabolic process・protein homotetramerization・oxidation-reduction process
	Hp	haptoglobin(Hp)	liver development・immune system process・proteolysis・acute-phase response・Notch signaling pathway・positive regulation of cell death・response to hydrogen peroxide・defense response to bacterium・negative regulation of oxidoreductase activity・negative regulation of hydrogen peroxide catabolic process
	Pi16	peptidase inhibitor 16(Pi16)	negative regulation of peptidase activity・negative regulation of cell growth involved in cardiac muscle cell development
	Tnfaip2	tumor necrosis factor, alpha-induced protein 2(Tnfaip2)	angiogenesis・exocytosis・multicellular organism development・cell differentiation・exocyst localization
	Ppap2b	phosphatidic acid phosphatase type 2B(Ppap2b)	blood vessel development・gastrulation with mouth forming second・negative regulation of protein phosphorylation・phospholipid metabolic process・cell adhesion・multicellular organism development・single organismal cell-cell adhesion・regulation of Wnt signaling pathway・homotypic cell-cell adhesion・canonical Wnt signaling pathway involved in positive regulation of endothelial cell migration・canonical Wn…
	Htra3	HtrA serine peptidase 3(Htra3)	regulation of cell growth・proteolysis・negative regulation of transforming growth factor beta receptor signaling pathway・negative regulation of BMP signaling pathway
	Bgn	biglycan(Bgn)	blood vessel remodeling・negative regulation of protein kinase activity・cytokine-mediated signaling pathway・peptide cross-linking via chondroitin 4-sulfate glycosaminoglycan・negative regulation of JAK-STAT cascade
	Cxcl1	chemokine (C-X-C motif) ligand 1(Cxcl1)	response to molecule of bacterial origin・acute inflammatory response・inflammatory response・immune response・G-protein coupled receptor signaling pathway・positive regulation of cytosolic calcium ion concentration・positive regulation of sodium ion transport・neutrophil chemotaxis・response to lipopolysaccharide・positive regulation of superoxide anion generation・positive regulation of potassium ion tra…
	Col6a1	collagen, type VI, alpha 1(Col6a1)	osteoblast differentiation・cell adhesion・endodermal cell differentiation・protein heterotrimerization・cellular response to amino acid stimulus
	Gfpt2	glutamine fructose-6-phosphate transaminase 2(Gfpt2)	carbohydrate metabolic process・fructose 6-phosphate metabolic process・UDP-N-acetylglucosamine metabolic process・UDP-N-acetylglucosamine biosynthetic process・glutamine metabolic process・carbohydrate derivative biosynthetic process
	Mt2	metallothionein 2(Mt2)	cellular zinc ion homeostasis・nitric oxide mediated signal transduction・response to metal ion・detoxification of copper ion・cellular response to erythropoietin・negative regulation of growth・astrocyte activation・cellular response to cadmium ion・cellular response to zinc ion
	Sult1e1	sulfotransferase family 1E, member 1(Sult1e1)	female pregnancy・estrogen metabolic process・positive regulation of fat cell differentiation・sulfation
	Gm9780	predicted gene 9780(Gm9780)	No terms
	Cebpd	CCAAT/enhancer binding protein (C/EBP), delta(Cebpd)	hematopoietic progenitor cell differentiation・transcription, DNA-templated・regulation of transcription, DNA-templated・regulation of transcription from RNA polymerase II promoter・fat cell differentiation・positive regulation of osteoblast differentiation・negative regulation of transcription, DNA-templatedpositive regulation of transcription from RNA polymerase II promoter・inner ear development
	Sparcl1	SPARC-like 1(Sparcl1)	signal transduction・anatomical structure development
	Agt	angiotensinogen (serpin peptidase inhibitor, clade A, member 8)(Agt)	ovarian follicle rupture・blood vessel development・branching involved in ureteric bud morphogenesis・kidney development・regulation of systemic arterial blood pressure by circulatory renin-angiotensin・angiotensin mediated vasoconstriction involved in regulation of systemic arterial blood pressure・renal response to blood flow involved in circulatory renin-angiotensin regulation of systemic arterial b…
	Col1a2	collagen, type I, alpha 2(Col1a2)	skeletal system development・blood vessel development・transforming growth factor beta receptor signaling pathway・Rho protein signal transduction・regulation of blood pressure・collagen fibril organization・skin morphogenesis・protein heterotrimerization・cellular response to amino acid stimulus
	Egfr	epidermal growth factor receptor(Egfr)	activation of MAPKK activity・cell morphogenesis・embryonic placenta development・positive regulation of protein phosphorylation・hair follicle development・translation・protein phosphorylation・receptor-mediated endocytosis・response to osmotic stress・response to oxidative stress・signal transduction・cell surface receptor signaling pathway・transmembrane receptor protein tyrosine kinase signaling pathway・…
	Inmt	indolethylamine N-methyltransferase(Inmt)	selenium compound metabolic process・amine metabolic process・response to toxic substance・methylation
	Mmp14	matrix metallopeptidase 14 (membrane-inserted)(Mmp14)	ossification・angiogenesis・ovarian follicle development・response to hypoxia・endothelial cell proliferation・endochondral ossification・proteolysis・response to oxidative stress・male gonad development・response to mechanical stimulus・response to hormone・positive regulation of myotube differentiation・response to organic cyclic compound・cell migration・positive regulation of cell growth・lung development・p…
	Mmp2	matrix metallopeptidase 2(Mmp2)	angiogenesis・ovarian follicle development・response to hypoxia・blood vessel maturation・intramembranous ossification・proteolysis・response to oxidative stress・negative regulation of cell adhesion・heart development・embryo implantation・response to mechanical stimulus・peripheral nervous system axon regeneration・cell migration・positive regulation of cell migration・collagen catabolic process・endodermal c…
	Nid1	nidogen 1(Nid1)	cell adhesion・cell-matrix adhesion・positive regulation of cell-substrate adhesion・extracellular matrix disassembly・extracellular matrix organization・glomerular basement membrane development
	Serpine1	serine (or cysteine) peptidase inhibitor, clade E, member 1(Serpine1)	chronological cell aging・angiogenesis・placenta development・female gonad development・negative regulation of peptidase activity・regulation of receptor activity・positive regulation of gene expression・negative regulation of gene expression・negative regulation of plasminogen activation・negative regulation of endopeptidase activity・negative regulation of smooth muscle cell migration・positive regulation…
6	Fabp9	fatty acid binding protein 9, testis(Fabp9)	transport	Sperm
	Ldhc	lactate dehydrogenase C(Ldhc)	carbohydrate metabolic process・pyruvate metabolic process・ATP biosynthetic process・lactate biosynthetic process from pyruvate・lactate oxidation・carboxylic acid metabolic process・sperm motility・oxidation-reduction process
	Gm3417	predicted gene 3417(Gm3417)	transport・microtubule-based movement
	Gm3448	predicted gene 3448(Gm3448)	transport・microtubule-based movement
	Tcte3	t-complex-associated testis expressed 3(Tcte3)	transport・microtubule-based movement
	Tuba3a	tubulin, alpha 3A(Tuba3a)	microtubule-based process
	Tuba3b	tubulin, alpha 3B(Tuba3b)	microtubule-based process
	Fhl4	four and a half LIM domains 4(Fhl4)	No terms
	Rbakdn	RB-associated KRAB zinc finger downstream neighbor (non-protein coding)(Rbakdn)	No terms
	Spata4	spermatogenesis associated 4(Spata4)	No terms
7	Nkain4	Na+/K+ transporting ATPase interacting 4(Nkain4)	regulation of sodium ion transport	Sertoli cell
	Clu	clusterin(Clu)	cell morphogenesis・microglial cell activation・cell death・positive regulation of cell proliferation・response to virus・protein import・endocrine pancreas development・central nervous system myelin maintenance・positive regulation of proteasomal ubiquitin-dependent protein catabolic process・negative regulation of protein homooligomerization・positive regulation of tumor necrosis factor production・positi…
	Cfb	complement factor B(Cfb)	immune system process・proteolysis・complement activation・complement activation, alternative pathway・cell proliferation・innate immune response・response to thyroid hormone
	Csrp2	cysteine and glycine-rich protein 2(Csrp2)	multicellular organism development・cell differentiation
	Enpp2	ectonucleotide pyrophosphatase/phosphodiesterase 2(Enpp2)	negative regulation of cell-matrix adhesion・lipid metabolic process・chemotaxis・immune response・metabolic process・positive regulation of cell proliferation・phospholipid catabolic process・positive regulation of epithelial cell migration・lipid catabolic process・regulation of cell migration・phosphatidylcholine catabolic process・regulation of angiogenesis・positive regulation of oligodendrocyte differe…
	Fgf1	fibroblast growth factor 1(Fgf1)	activation of MAPK activity・angiogenesis・organ induction・positive regulation of protein phosphorylation・multicellular organism development・cell proliferation・positive regulation of cell proliferation・fibroblast growth factor receptor signaling pathway・positive regulation of endothelial cell migration・cell differentiation・lung development・positive regulation of cell migration・activation of protein…
	Gas6	growth arrest specific 6(Gas6)	neuron migration・positive regulation of protein phosphorylation・positive regulation of cytokine-mediated signaling pathway・positive regulation of glomerular filtration・protein phosphorylation・phagocytosis・signal transduction・enzyme linked receptor protein signaling pathway・blood coagulation・cellular response to starvation・positive regulation of gene expression・negative regulation of tumor necrosi…
	Slpi	secretory leukocyte peptidase inhibitor(Slpi)	immune system process・immune response・negative regulation of peptidase activity・negative regulation of endopeptidase activity・antibacterial humoral response・negative regulation of protein binding・response to lipopolysaccharide・defense response to bacterium・negative regulation of viral genome replication・innate immune response
	Tmem119	transmembrane protein 119(Tmem119)	ossification・osteoblast differentiation・spermatogenesis・cell differentiation・positive regulation of bone mineralization・biomineral tissue development・positive regulation of osteoblast proliferation・positive regulation of osteoblast differentiation・spermatid differentiation・positive regulation of bone development
	Upk1b	uroplakin 1B(Upk1b)	cell surface receptor signaling pathway・epithelial cell differentiation
8	Cd74	CD74 antigen (invariant polypeptide of major histocompatibility complex, class II antigen-associated)(Cd74)	activation of MAPK activity・prostaglandin biosynthetic process・positive regulation of cytokine-mediated signaling pathway・adaptive immune response・immune system process・positive regulation of dendritic cell antigen processing and presentation・negative regulation of peptide secretion・positive regulation of adaptive immune response・positive regulation of type 2 immune response・negative regulation o…	B cell
	Cd79a	CD79A antigen (immunoglobulin-associated alpha)(Cd79a)	adaptive immune response・immune system process・cell surface receptor signaling pathway・B cell differentiation・B cell proliferation・B cell activation・B cell receptor signaling pathway
	Cd79b	CD79B antigen(Cd79b)	adaptive immune response・immune system process・cell surface receptor signaling pathway・B cell differentiation・B cell receptor signaling pathway
	Pou2af1	POU domain, class 2, associating factor 1(Pou2af1)	transcription, DNA-templated・regulation of transcription, DNA-templated
	Ctss	cathepsin S(Ctss)	adaptive immune response・antigen processing and presentation of exogenous peptide antigen via MHC class I, TAP-independent・proteolysis・immune response・response to acidic pH・protein processing・antigen processing and presentation・collagen catabolic process・basement membrane disassembly・bone resorption・antigen processing and presentation of peptide antigen・positive regulation of inflammatory respons…
	H2-Ab1	histocompatibility 2, class II antigen A, beta 1(H2-Ab1)	B cell affinity maturation・immune system process・immunoglobulin production involved in immunoglobulin mediated immune response・humoral immune response mediated by circulating immunoglobulin・antigen processing and presentation of peptide or polysaccharide antigen via MHC class II・positive regulation of antigen processing and presentation・positive regulation of T-helper 1 type immune response・immun…
	Herpud1	homocysteine-inducible, endoplasmic reticulum stress-inducible, ubiquitin-like domain member 1(Herpud1)	ubiquitin-dependent protein catabolic process・cellular calcium ion homeostasis・response to unfolded protein・endoplasmic reticulum unfolded protein response・retrograde protein transport, ER to cytosol・regulation of protein ubiquitination・positive regulation of protein binding・endoplasmic reticulum calcium ion homeostasis・response to endoplasmic reticulum stress・negative regulation of cysteine-type…
	Ly6d	lymphocyte antigen 6 complex, locus D(Ly6d)	lymphocyte differentiation・response to stilbenoid
	Mzb1	marginal zone B and B1 cell-specific protein 1(Mzb1)	positive regulation of immunoglobulin biosynthetic process・positive regulation of cell proliferation・regulation of B cell proliferation・integrin activation・regulation of cell proliferation・negative regulation of glucose import in response to insulin stimulus
	Igj	immunoglobulin joining chain(Jchain, Igj)	retina homeostasis・adaptive immune response・glomerular filtration・humoral immune response・antibacterial humoral response・positive regulation of protein oligomerization・innate immune response・positive regulation of respiratory burst
9	Fcer1a	Fc receptor, IgE, high affinity I, alpha polypeptide(Fcer1a)	activation of MAPK activity・positive regulation of type I hypersensitivity・serotonin secretion・signal transduction・cell surface receptor signaling pathway・activation of JUN kinase activity・leukotriene biosynthetic process・positive regulation of mast cell degranulation・positive regulation of interleukin-3 biosynthetic process・positive regulation of granulocyte macrophage colony-stimulating factor …	Mast cell
	Gata2	GATA binding protein 2(Gata2)	negative regulation of transcription from RNA polymerase II promoter・urogenital system development・cell fate determination・neuron migration・embryonic placenta development・transcription, DNA-templated・regulation of transcription, DNA-templated・phagocytosis・positive regulation of cytosolic calcium ion concentration・heart development・tissue development・regulation of primitive erythrocyte differentia…
	Mrgprb1	MAS-related GPR, member B1(Mrgprb1)	signal transduction・G-protein coupled receptor signaling pathway
	Cpa3	carboxypeptidase A3, mast cell(Cpa3)	regulation of angiotensin levels in blood・positive regulation of defense response to virus by host・proteolysis・xenophagy
	Cma1	chymase 1, mast cell(Cma1)	proteolysis・peptide metabolic process・immune response・protein processing・midbrain development・positive regulation of angiogenesis・interleukin-1 beta biosynthetic process・cellular response to glucose stimulus
	Cma2	chymase 2, mast cell(Cma2)	immune response・protein processing
	Csf2rb	colony stimulating factor 2 receptor, beta, low-affinity (granulocyte-macrophage)(Csf2rb)	regulation of cell growth・cytokine-mediated signaling pathway
	Hdc	histidine decarboxylase(Hdc)	histamine metabolic process・histamine biosynthetic process・cellular amino acid metabolic process・histidine metabolic process・histidine catabolic process・carboxylic acid metabolic process・catecholamine biosynthetic process
	Mcpt4	mast cell protease 4(Mcpt4)	regulation of angiotensin levels in blood・proteolysis・immune response・protein processing
	Tpsb2	tryptase beta 2(Tpsb2)	proteolysis・inflammatory response
10	Cd14	CD14 antigen(Cd14)	response to molecule of bacterial origin・immune system process・receptor-mediated endocytosis・inflammatory response・response to heat・response to bacterium・lipopolysaccharide-mediated signaling pathway・response to magnesium ion・positive regulation of type I interferon production・positive regulation of interferon-gamma production・positive regulation of tumor necrosis factor production・toll-like rece…	Macrophage
	Ccl3	chemokine (C-C motif) ligand 3(Ccl3)	MAPK cascade・osteoblast differentiation・cell activation・monocyte chemotaxis・protein phosphorylation・calcium ion transport・cellular calcium ion homeostasis・exocytosis・chemotaxis・inflammatory response・immune response・cytoskeleton organization・G-protein coupled receptor signaling pathway・positive regulation of cytosolic calcium ion concentration・cell-cell signaling・regulation of cell shape・response …
	Ccl4	chemokine (C-C motif) ligand 4(Ccl4)	monocyte chemotaxis・chemotaxis・inflammatory response・immune response・G-protein coupled receptor signaling pathway・response to toxic substance・neutrophil chemotaxis・leukocyte chemotaxis・positive regulation of tumor necrosis factor production・cellular response to drug・positive regulation of vascular permeability・positive regulation of GTPase activity・negative regulation by host of viral transcripti…
	Ccl6	chemokine (C-C motif) ligand 6(Ccl6)	monocyte chemotaxis・chemotaxis・inflammatory response・immune response・G-protein coupled receptor signaling pathway・neutrophil chemotaxis・positive regulation of GTPase activity・lymphocyte chemotaxis・positive regulation of inflammatory response・cell chemotaxis・chemokine-mediated signaling pathway・positive regulation of ERK1 and ERK2 cascade・cellular response to interferon-gamma・cellular response to …
	H2-Aa	histocompatibility 2, class II antigen A, alpha(H2-Aa)	immune system process・antigen processing and presentation of peptide or polysaccharide antigen via MHC class II・immune response・antigen processing and presentation・antigen processing and presentation of exogenous peptide antigen via MHC class II・response to interferon-gamma・negative regulation of T cell proliferation・positive regulation of T cell differentiation・antigen processing and presentatio…
	H2-Ab1	histocompatibility 2, class II antigen A, beta 1(H2-Ab1)	B cell affinity maturation・immune system process・immunoglobulin production involved in immunoglobulin mediated immune response・humoral immune response mediated by circulating immunoglobulin・antigen processing and presentation of peptide or polysaccharide antigen via MHC class II・positive regulation of antigen processing and presentation・positive regulation of T-helper 1 type immune response・immun…
	H2-Eb1	histocompatibility 2, class II antigen E beta(H2-Eb1)	immune system process・antigen processing and presentation of peptide or polysaccharide antigen via MHC class II・immune response・antigen processing and presentation・antigen processing and presentation of exogenous peptide antigen via MHC class II・response to interferon-gamma
	Il1b	interleukin 1 beta(Il1b)	negative regulation of transcription from RNA polymerase II promoter・MAPK cascade・activation of MAPK activity・fever generation・positive regulation of protein phosphorylation・inflammatory response・immune response・positive regulation of cytosolic calcium ion concentration・memory・negative regulation of cell proliferation・response to carbohydrate・positive regulation of vascular endothelial growth fac…
	Lyz1	lysozyme 1(Lyz1)	metabolic process・cell wall macromolecule catabolic process・cytolysis・defense response to bacterium・defense response to Gram-negative bacterium・defense response to Gram-positive bacterium
	Lyz2	lysozyme 2(Lyz2)	metabolic process・cell wall macromolecule catabolic process・cytolysis・defense response to bacterium・defense response to Gram-negative bacterium・defense response to Gram-positive bacterium
