# Supplementary material for: Age-associated changes in the transcriptomes of non-cultured adipose-derived stem cells from young and old mice assessed via single-cell transcriptome analysis
Source: PLoS One. 2020 Nov 25;15(11):e0242171. doi: 10.1371/journal.pone.0242171 (PMC7688117; doi:10.1371/journal.pone.0242171)
Supplement: S3 Table — (XLSX) [file pone.0242171.s006.xlsx]

## Sheet: S3 Table
S3 Table. A list of genes whose expression levels changed along with the elapsed pseudotime tested by Moran's I.
X	status	p_value	morans_test_statistic	morans_I	gene_short_name	q_value
Gene22	OK	2.66e-06	4.55206	0.108682	1110004F10Rik	3.19e-05
Gene24	OK	0.00251928	2.80456	0.0650078	1110008F13Rik	0.0146437
Gene29	OK	1.96e-05	4.11267	0.0997922	1110018N20Rik	0.000199266
Gene40	OK	0.0104162	2.31101	0.0537716	1110057K04Rik	0.0484128
Gene46	OK	0.000102777	3.71209	0.081918	1190007I07Rik	0.000886509
Gene68	OK	1.41e-05	4.18731	0.101779	1600029O15Rik	0.000147799
Gene95	OK	7.08e-05	3.80527	0.0897509	1700007J10Rik	0.000636995
Gene140	OK	0.000695285	3.1966	0.0667506	1700017B05Rik	0.00479378
Gene161	OK	5.13e-14	7.43742	0.183704	1700020D05Rik	1.76e-12
Gene173	OK	4.81e-23	9.81597	0.243621	1700023E05Rik	5.19e-21
Gene187	OK	3.45e-23	9.8493	0.244554	1700026L06Rik	3.99e-21
Gene204	OK	2.85e-06	4.53756	0.110664	1700030C10Rik	3.4e-05
Gene208	OK	0.00153557	2.96053	0.0384933	1700030K09Rik	0.00949316
Gene232	OK	7.59e-05	3.78825	0.0813188	1700047E10Rik	0.000676704
Gene234	OK	5.2e-05	3.88094	0.0931933	1700047I17Rik2	0.000482284
Gene236	OK	0.000151587	3.61257	0.0871949	1700048O20Rik	0.00126108
Gene254	OK	0.0102533	2.31695	-0.00114796	1700065D16Rik	0.047816
Gene313	OK	0.00621745	2.49956	0.0561006	1810009N02Rik	0.0315136
Gene314	OK	0.00429423	2.62802	0.0578335	1810010H24Rik	0.0232313
Gene358	OK	3.05e-07	4.98807	0.121678	2200002J24Rik	4.3e-06
Gene363	OK	2.62e-34	12.1573	0.302426	2210018M11Rik	1.15e-31
Gene375	OK	0.000387884	3.3613	0.0561759	2310010J17Rik	0.00287713
Gene380	OK	0.000487484	3.29765	0.0723375	2310015K22Rik	0.00351345
Gene382	OK	0.00205469	2.86964	0.0677807	2310022B05Rik	0.0122592
Gene402	OK	0.00716143	2.44906	0.0552242	2410015M20Rik	0.0355082
Gene405	OK	0.00406019	2.64702	0.0406643	2410018L13Rik	0.0221963
Gene406	OK	0.00312386	2.73449	0.0236153	2410022M11Rik	0.01767
Gene407	OK	6.15e-28	10.894	0.2707	2410089E03Rik	1.14e-25
Gene417	OK	0.00351306	2.6956	0.0623214	2510009E07Rik	0.0195785
Gene418	OK	0.000618383	3.23026	0.0746308	2510039O18Rik	0.00432452
Gene419	OK	0.00130488	3.01032	0.0695423	2610001J05Rik	0.008223
Gene422	OK	0.00111755	3.05707	0.072223	2610005L07Rik	0.00721742
Gene436	OK	0.00716935	2.44866	0.0398187	2610301B20Rik	0.0355369
Gene439	OK	2.8e-13	7.21005	0.177989	2610318N02Rik	8.91e-12
Gene440	OK	1.85e-08	5.50425	0.134784	2610507B11Rik	3.15e-07
Gene444	OK	0.00247676	2.81004	0.066615	2700038G22Rik	0.0144623
Gene446	OK	0.00674308	2.47067	0.0398255	2700049A03Rik	0.0337255
Gene447	OK	1.12e-12	7.01888	0.168483	2700054A10Rik	3.3e-11
Gene448	OK	0.00205525	2.86956	0.0678122	2700060E02Rik	0.0122592
Gene451	OK	0.000828562	3.14566	0.0750484	2700070H01Rik	0.00559212
Gene452	OK	0.00483966	2.58708	0.0578746	2700081O15Rik	0.0255108
Gene462	OK	0.00189415	2.89527	0.0603185	2810013P06Rik	0.0114088
Gene463	OK	1.12e-07	5.17838	0.126798	2810021J22Rik	1.68e-06
Gene473	OK	0.000401051	3.35207	-2.04e-17	2810416G20Rik	0.00295502
Gene474	OK	0.00135194	2.99954	0.0700268	2810417H13Rik	0.00848213
Gene488	OK	6.77e-07	4.83163	0.117424	3000002C10Rik	8.99e-06
Gene499	OK	0.0102118	2.31847	0.0442386	3110053B16Rik	0.047816
Gene517	OK	7.57e-08	5.25073	0.127747	4732419C18Rik	1.16e-06
Gene520	OK	0.000613669	3.23245	0.0754564	4831440E17Rik	0.00430059
Gene547	OK	2.74e-23	9.8724	0.244603	4930402H24Rik	3.21e-21
Gene556	OK	1.87e-09	5.89553	0.094454	4930414L22Rik	3.58e-08
Gene576	OK	6.74e-07	4.83244	0.116849	4930439A04Rik	8.97e-06
Gene581	OK	0.00187674	2.89817	0.065053	4930444P10Rik	0.011329
Gene583	OK	1.46e-09	5.93582	0.144826	4930447A16Rik	2.86e-08
Gene602	OK	0.0076353	2.4259	0.0547851	4930474G06Rik	0.0374337
Gene604	OK	3.66e-07	4.95256	0.114352	4930480K23Rik	5.08e-06
Gene625	OK	0.00046053	3.31359	0.0784162	4930511M06Rik	0.00333563
Gene652	OK	0.00104834	3.07618	0.069565	4930539E08Rik	0.00685564
Gene681	OK	4.39e-06	4.44546	0.103283	4930578E11Rik	5.04e-05
Gene688	OK	3.23e-11	6.53268	0.160853	4930579G24Rik	7.78e-10
Gene759	OK	0.00360499	2.68699	0.0622245	4933421O10Rik	0.020017
Gene764	OK	2.12e-05	4.09388	0.0570237	4933427G17Rik	0.000213782
Gene781	OK	0.00154214	2.95921	0.0655458	5031439G07Rik	0.00953018
Gene783	OK	0.00128068	3.016	0.0616782	5033421B08Rik	0.00810969
Gene795	OK	0.00951043	2.34512	0.0547314	5430440P10Rik	0.0450979
Gene798	OK	0.0102533	2.31695	-0.00114796	5730408K05Rik	0.047816
Gene810	OK	0.000615821	3.23145	0.0773758	5830416P10Rik	0.00430841
Gene821	OK	1.62e-06	4.65556	0.0606522	6030426L16Rik	2.03e-05
Gene833	OK	9.41e-05	3.73436	0.0898996	6430706D22Rik	0.000819278
Gene835	OK	1.64e-11	6.63369	0.160857	6530403H02Rik	4.12e-10
Gene864	OK	6.03e-05	3.84486	0.0460971	9130221H12Rik	0.000552596
Gene870	OK	0.00223507	2.84293	0.0436315	9230113P08Rik	0.0132134
Gene876	OK	3.11e-08	5.4124	0.132361	9330136K24Rik	5.06e-07
Gene881	OK	5.51e-06	4.39607	0.1062	9330159M07Rik	6.25e-05
Gene883	OK	0.00336122	2.71029	0.0632535	9430008C03Rik	0.0188269
Gene886	OK	0.00141696	2.9852	0.0697687	9430020K01Rik	0.00883872
Gene887	OK	0.000172518	3.57891	0.0833183	9430037G07Rik	0.00141398
Gene888	OK	0.0025642	2.79886	0.0654588	9430038I01Rik	0.0148685
Gene891	OK	0.00208657	2.86477	0.0680784	9430083A17Rik	0.0124194
Gene895	OK	0.00135978	2.99778	0.0629441	9530020I12Rik	0.0085172
Gene899	OK	9.57e-05	3.73	0.0704358	9530036O11Rik	0.000832293
Gene904	OK	0.00055244	3.26236	0.0781274	9530068E07Rik	0.00390857
Gene906	OK	1.43e-05	4.18417	0.100146	9530082P21Rik	0.000149487
Gene910	OK	0.0107664	2.29851	0.0530861	9630028B13Rik	0.0497765
Gene913	OK	0.00269386	2.78289	0.0491716	9830107B12Rik	0.0154799
Gene921	OK	9.78e-12	6.70925	0.163302	a	2.53e-10
Gene922	OK	4.15e-05	3.93549	0.0951478	A130010J15Rik	0.000394046
Gene924	OK	7.51e-36	12.4443	0.310024	A130077B15Rik	4.16e-33
Gene926	OK	0.000278077	3.45214	0.0748373	A230006K03Rik	0.00214989
Gene927	OK	3.89e-15	7.77107	0.192131	A230046K03Rik	1.55e-13
Gene929	OK	6.55e-07	4.83814	0.116843	A230072C01Rik	8.73e-06
Gene940	OK	1.43e-06	4.68005	0.11421	A330069E16Rik	1.82e-05
Gene949	OK	0.00106775	3.07071	0.0653337	A430078I02Rik	0.00695793
Gene973	OK	9.07e-06	4.28671	0.103809	A630072M18Rik	9.84e-05
Gene976	OK	7.12e-15	7.69417	0.188976	A630089N07Rik	2.74e-13
Gene981	OK	6.72e-12	6.7639	0.165106	A730020E08Rik	1.78e-10
Gene990	OK	8.63e-05	3.75599	0.0904225	A730098P11Rik	0.000758788
Gene992	OK	4.72e-06	4.42966	0.107406	A830018L16Rik	5.39e-05
Gene998	OK	0.00461329	2.60354	0.0613465	A830082N09Rik	0.0246052
Gene1006	OK	0.00385446	2.66456	0.0413232	A930015D03Rik	0.021197
Gene1024	OK	2.24e-05	4.08135	0.0983891	Aak1	0.000224686
Gene1025	OK	1.14e-05	4.23649	0.0970299	Aamdc	0.000120937
Gene1045	OK	1.22e-08	5.5779	0.136776	Abca5	2.12e-07
Gene1048	OK	0.000347637	3.39144	0.0809991	Abca8a	0.00261356
Gene1067	OK	1.73e-12	6.95797	0.171219	Abcd2	4.92e-11
Gene1069	OK	0.000421626	3.33819	0.0796121	Abcd4	0.00308611
Gene1077	OK	0.00158395	2.95096	0.0701158	Abhd1	0.00974876
Gene1078	OK	0.0102425	2.31734	0.0441921	Abhd10	0.047816
Gene1079	OK	0.000902403	3.1206	0.0578003	Abhd11	0.00603416
Gene1085	OK	0.00295293	2.75296	0.0649766	Abhd15	0.0168003
Gene1088	OK	0.000238269	3.49361	0.0809803	Abhd17b	0.00186952
Gene1090	OK	1.71e-05	4.14352	0.0889021	Abhd2	0.000176092
Gene1091	OK	0.00109878	3.06215	0.051206	Abhd3	0.00713222
Gene1101	OK	0.000200385	3.53958	0.0850224	Abl2	0.00161141
Gene1102	OK	0.00296007	2.75217	0.0649858	Ablim1	0.0168294
Gene1109	OK	0.000518744	3.28016	0.0779556	Acaa1a	0.00370086
Gene1110	OK	8.06e-05	3.77324	0.0897957	Acaa1b	0.000711562
Gene1117	OK	0.000502258	3.28926	0.0706903	Acad8	0.00360024
Gene1118	OK	9.57e-06	4.27481	0.103546	Acad9	0.000103339
Gene1126	OK	4.47e-13	7.14578	0.175763	Acap3	1.4e-11
Gene1127	OK	3e-05	4.01319	0.0956399	Acat1	0.00029369
Gene1132	OK	0.000137021	3.63868	0.0754645	Acbd5	0.00115084
Gene1136	OK	1.41e-23	9.93898	0.246944	Ace	1.7e-21
Gene1139	OK	6.76e-07	4.83205	0.114801	Acer2	8.98e-06
Gene1146	OK	0.00261881	2.79204	0.0659816	Acly	0.0151323
Gene1152	OK	0.00568956	2.53084	0.0585546	Acot10	0.0292029
Gene1163	OK	4.04e-06	4.46318	0.107498	Acp2	4.68e-05
Gene1167	OK	0.00530141	2.55552	0.0576171	Acr	0.027568
Gene1175	OK	0.000843489	3.14043	0.0741202	Acsl4	0.00568134
Gene1176	OK	0.00311941	2.73496	0.0625736	Acsl5	0.0176509
Gene1178	OK	2.03e-06	4.60788	0.100461	Acsm2	2.5e-05
Gene1179	OK	0.00323634	2.72282	0.0617451	Acsm3	0.0182133
Gene1183	OK	2.12e-09	5.87468	0.142168	Acta1	4.03e-08
Gene1185	OK	1.16e-12	7.01415	0.173079	Actb	3.4e-11
Gene1188	OK	6.92e-07	4.8274	0.117885	Actg1	9.16e-06
Gene1196	OK	2.57e-08	5.44626	0.133482	Actn2	4.25e-07
Gene1198	OK	6.24e-09	5.69314	0.139391	Actn4	1.13e-07
Gene1199	OK	6.82e-05	3.81475	0.0905293	Actr10	0.00061771
Gene1201	OK	0.00366458	2.68151	0.0615974	Actr1b	0.0203072
Gene1202	OK	1.26e-05	4.21249	0.100947	Actr2	0.000133424
Gene1203	OK	5.12e-05	3.88499	0.0932175	Actr3	0.000475639
Gene1209	OK	0.0056774	2.53159	0.0509012	Acvr1	0.0291765
Gene1214	OK	2.09e-05	4.09709	0.0987073	Acvrl1	0.000210964
Gene1217	OK	0.00181707	2.90829	0.0605721	Acyp1	0.0110405
Gene1239	OK	1.6e-58	16.0861	0.401678	Adam28	1.33e-54
Gene1245	OK	0.00777091	2.4195	0.00660552	Adam5	0.0379531
Gene1248	OK	0.000641719	3.21966	0.0772953	Adamts1	0.00446705
Gene1249	OK	0.000471695	3.30689	0.076739	Adamts10	0.00341204
Gene1251	OK	4.67e-08	5.33903	0.130797	Adamts13	7.41e-07
Gene1256	OK	6.47e-19	8.80617	0.218045	Adamts2	4.13e-17
Gene1258	OK	2.23e-20	9.17652	0.227183	Adamts5	1.8e-18
Gene1260	OK	8.14e-10	6.03122	0.14814	Adamts7	1.65e-08
Gene1262	OK	0.0083989	2.3911	0.0460394	Adamts9	0.0404771
Gene1263	OK	0.000870496	3.13119	0.0736155	Adamtsl1	0.00585139
Gene1269	OK	2.23e-11	6.5877	0.16207	Adarb1	5.54e-10
Gene1286	OK	0.0027594	2.77508	0.0567854	Adcyap1r1	0.0158183
Gene1287	OK	0.00155638	2.95638	0.0701205	Add1	0.0096004
Gene1291	OK	7.54e-06	4.32738	0.10515	Adgrb2	8.31e-05
Gene1292	OK	3.07e-07	4.98687	0.121212	Adgrd1	4.32e-06
Gene1299	OK	0.00324264	2.72218	0.0628426	Adgrg2	0.0182303
Gene1305	OK	0.00100957	3.0874	0.0733932	Adh1	0.00663864
Gene1314	OK	7.53e-08	5.25176	0.126346	Adm	1.16e-06
Gene1329	OK	0.00267958	2.78461	0.0451452	Adrb2	0.0154032
Gene1332	OK	0.00960791	2.34132	0.0540962	Adrm1	0.0454694
Gene1337	OK	6.75e-68	17.3718	0.434391	Aebp1	1.12e-63
Gene1340	OK	0.000920911	3.11462	0.0744777	Aes	0.00613572
Gene1348	OK	0.00221594	2.84567	0.0640595	Aff3	0.0131184
Gene1367	OK	1.7e-12	6.9601	0.171088	Agl	4.86e-11
Gene1375	OK	0.00249178	2.80809	0.0658059	Agpat3	0.0145347
Gene1382	OK	8.4e-13	7.05872	0.173595	Agt	2.5e-11
Gene1383	OK	3.42e-13	7.18259	0.159516	Agtpbp1	1.08e-11
Gene1386	OK	8.74e-06	4.29485	0.100568	Ahctf1	9.51e-05
Gene1387	OK	0.000491305	3.29546	0.0768521	Ahcy	0.0035385
Gene1388	OK	0.00314554	2.73221	0.0645431	Ahcyl1	0.0177745
Gene1389	OK	1.68e-06	4.64735	0.105156	Ahcyl2	2.1e-05
Gene1390	OK	1.38e-05	4.19276	0.101605	Ahdc1	0.000144777
Gene1392	OK	4.75e-17	8.31089	0.205859	Ahnak	2.44e-15
Gene1395	OK	0.000692578	3.19773	0.0753987	Ahsa1	0.00478224
Gene1406	OK	4.06e-07	4.93252	0.119369	AI463229	5.6e-06
Gene1407	OK	0.00114774	3.04907	0.0714181	AI464131	0.00737515
Gene1414	OK	1.31e-09	5.95335	0.145716	AI607873	2.6e-08
Gene1421	OK	1.28e-05	4.20915	0.0915525	AI987944	0.00013533
Gene1422	OK	5.74e-16	8.00981	0.197734	Aida	2.54e-14
Gene1424	OK	0.000401051	3.35207	2.67e-17	Aif1l	0.00295502
Gene1430	OK	2.67e-07	5.01397	0.121492	Aim2	3.8e-06
Gene1431	OK	0.00239481	2.82085	0.0656402	Aimp1	0.014033
Gene1436	OK	0.000498307	3.29148	0.0778983	AK010878	0.00357963
Gene1449	OK	0.000939411	3.10875	0.0741439	Akap13	0.00624896
Gene1451	OK	9.39e-09	5.62285	0.137848	Akap2	1.66e-07
Gene1455	OK	1.77e-05	4.13518	0.0946251	Akap6	0.000182155
Gene1459	OK	0.00374228	2.67448	0.0596778	Akap9	0.0206758
Gene1460	OK	0.000914709	3.11661	0.0671111	Akip1	0.00609684
Gene1466	OK	6.09e-07	4.85276	0.118433	Akr1a1	8.16e-06
Gene1468	OK	0.00198937	2.87984	0.0677355	Akr1b3	0.0119176
Gene1479	OK	1.57e-05	4.1626	0.0994021	Akt2	0.000162702
Gene1483	OK	0.00361386	2.68617	0.0627483	Alas1	0.0200529
Gene1488	OK	0.00418	2.63717	0.062167	Aldh1a1	0.0227465
Gene1490	OK	0.00418594	2.63669	0.0623717	Aldh1a3	0.022764
Gene1491	OK	0.000182999	3.56346	0.0651668	Aldh1a7	0.00148597
Gene1494	OK	1.3e-09	5.9554	0.146393	Aldh2	2.57e-08
Gene1501	OK	0.000364441	3.37848	0.0806405	Aldh7a1	0.00272757
Gene1503	OK	1.6e-32	11.8169	0.293915	Aldoa	5.11e-30
Gene1504	OK	3.11e-06	4.51895	0.108372	Aldoart1	3.68e-05
Gene1505	OK	0.000127104	3.65798	0.0807942	Aldoart2	0.00107405
Gene1520	OK	0.000200255	3.53975	0.0734323	Alkbh1	0.00161138
Gene1521	OK	1.98e-26	10.5733	0.262688	Alkbh2	3.33e-24
Gene1527	OK	4.88e-09	5.73498	0.140514	Alkbh8	8.9e-08
Gene1529	OK	0.000198709	3.54179	0.0605272	Alms1	0.00160103
Gene1530	OK	0.000113792	3.68625	0.0574397	Alms1-ps2	0.000969445
Gene1531	OK	3.94e-05	3.94774	0.0934993	Alox12	0.000376359
Gene1535	OK	4.12e-07	4.92954	0.11932	Alox8	5.67e-06
Gene1552	OK	0.00293926	2.75448	0.0636885	Amd2	0.016734
Gene1554	OK	3.86e-08	5.37335	0.128168	Amer1	6.21e-07
Gene1561	OK	0.000280232	3.45006	0.0557842	Ammecr1	0.00216253
Gene1566	OK	0.00853743	2.38509	0.0545811	Amotl2	0.0410696
Gene1569	OK	0.00963216	2.34038	0.0514376	Amph	0.045551
Gene1577	OK	0.00663228	2.47659	0.0554216	Anapc1	0.0332514
Gene1579	OK	0.00104987	3.07575	0.0724446	Anapc11	0.00686022
Gene1585	OK	0.000141263	3.63082	0.0872924	Anapc5	0.00118288
Gene1595	OK	0.000106279	3.70361	0.0885083	Angptl4	0.000912919
Gene1596	OK	0.00668272	2.47388	0.0476383	Angptl6	0.0334472
Gene1605	OK	0.00166118	2.93622	0.0698311	Ankfy1	0.0101826
Gene1606	OK	0.00267103	2.78565	0.0638472	Ankhd1	0.0153647
Gene1616	OK	6.07e-06	4.37493	0.103718	Ankrd12	6.85e-05
Gene1622	OK	0.00807893	2.40533	0.055101	Ankrd17	0.0392156
Gene1627	OK	0.00818977	2.40035	0.0525675	Ankrd28	0.0396148
Gene1631	OK	2.72e-09	5.83341	0.103367	Ankrd35	5.1e-08
Gene1634	OK	2.11e-11	6.59601	0.107762	Ankrd39	5.27e-10
Gene1648	OK	0.000911982	3.11749	0.0733404	Ankrd65	0.00608598
Gene1655	OK	0.000315391	3.41802	0.081501	Ankub1	0.00240199
Gene1657	OK	1.98e-14	7.56236	0.0889969	Anln	7.2e-13
Gene1663	OK	2.11e-06	4.59989	0.111153	Anp32b	2.59e-05
Gene1667	OK	7.13e-12	6.75532	0.165854	Antxr1	1.88e-10
Gene1668	OK	3.54e-09	5.78889	0.141279	Antxr2	6.55e-08
Gene1670	OK	2.68e-09	5.83544	0.143441	Anxa1	5.04e-08
Gene1671	OK	0.00149618	2.96852	0.0692214	Anxa11	0.00927028
Gene1672	OK	1.48e-07	5.12638	0.125257	Anxa2	2.18e-06
Gene1673	OK	0.000941534	3.10808	0.0743853	Anxa3	0.00625808
Gene1675	OK	3.17e-28	10.9543	0.272413	Anxa5	6.12e-26
Gene1676	OK	0.0011454	3.04969	0.072581	Anxa6	0.00736866
Gene1682	OK	7.65e-05	3.7863	0.0909037	Aoc3	0.000681359
Gene1684	OK	0.00586349	2.52026	0.0582288	Aox3	0.0299569
Gene1690	OK	0.00362281	2.68534	0.0612834	Ap1m1	0.0200891
Gene1696	OK	2.24e-08	5.47119	0.131133	Ap2b1	3.72e-07
Gene1697	OK	3.84e-06	4.4741	0.108235	Ap2m1	4.46e-05
Gene1706	OK	4.47e-20	9.10122	0.225551	Ap4e1	3.41e-18
Gene1712	OK	1.55e-16	8.16976	0.201831	Ap5z1	7.35e-15
Gene1715	OK	1.31e-11	6.66692	0.161324	Apba2	3.33e-10
Gene1724	OK	0.00428017	2.62913	0.0495828	Apex2	0.0231703
Gene1725	OK	0.00207827	2.86603	0.0663697	Aph1a	0.0123832
Gene1728	OK	0.00666297	2.47494	0.0545334	Api5	0.033375
Gene1732	OK	0.00556878	2.53835	0.0535256	Apln	0.0287159
Gene1734	OK	0.00861572	2.38173	0.0559832	Aplp2	0.0414103
Gene1740	OK	0.00337708	2.70873	0.0636921	Apobec3	0.0188966
Gene1746	OK	1.75e-20	9.20257	0.228335	Apoe	1.42e-18
Gene1755	OK	7.55e-05	3.78957	0.0780753	Apol9a	0.000674304
Gene1756	OK	0.00176141	2.918	0.0640728	Apol9b	0.0107534
Gene1759	OK	3.35e-07	4.97013	0.121099	Apopt1	4.68e-06
Gene1760	OK	8.62e-12	6.72771	0.165456	App	2.25e-10
Gene1774	OK	4.27e-06	4.45124	0.0480663	Ar	4.93e-05
Gene1780	OK	0.0051451	2.56592	0.0595268	Arcn1	0.0269405
Gene1783	OK	1.25e-05	4.21502	0.102266	Arf1	0.000132278
Gene1786	OK	4.81e-10	6.11558	0.150281	Arf4	9.96e-09
Gene1787	OK	0.000353469	3.38687	0.0802824	Arf5	0.00265261
Gene1799	OK	0.00771673	2.42204	0.0562353	Arglu1	0.0377777
Gene1805	OK	0.00465286	2.60061	0.0594515	Arhgap17	0.0247844
Gene1822	OK	0.00634133	2.49256	0.0568375	Arhgap35	0.0320536
Gene1828	OK	0.00061876	3.23009	0.067174	Arhgap6	0.00432534
Gene1830	OK	2.7e-12	6.89454	0.169778	Arhgdia	7.46e-11
Gene1831	OK	0.00253629	2.80239	0.062335	Arhgdib	0.0147168
Gene1832	OK	4.15e-06	4.45747	0.102286	Arhgef1	4.8e-05
Gene1835	OK	0.00192293	2.89054	0.0557575	Arhgef11	0.0115654
Gene1836	OK	9.16e-05	3.74107	0.0893009	Arhgef12	0.000800639
Gene1862	OK	2.65e-05	4.04215	0.0977913	Arih1	0.00026229
Gene1863	OK	4.42e-07	4.91594	0.119145	Arih2	6.06e-06
Gene1867	OK	0.00337297	2.70913	0.0627252	Arl13b	0.0188864
Gene1870	OK	0.000795107	3.1577	0.0755868	Arl16	0.0053897
Gene1873	OK	0.00353398	2.69362	0.063063	Arl3	0.0196819
Gene1879	OK	0.00590878	2.51755	0.0577936	Arl5b	0.0301791
Gene1884	OK	0.0075271	2.43107	0.0568803	Arl6ip5	0.0370342
Gene1886	OK	1.7e-06	4.64469	0.110495	Arl8a	2.12e-05
Gene1887	OK	1.61e-06	4.65581	0.111943	Arl8b	2.03e-05
Gene1895	OK	0.00213398	2.85765	0.0483061	Armc5	0.0126695
Gene1896	OK	0.00803941	2.40712	0.0427751	Armc6	0.0390907
Gene1900	OK	2.28e-11	6.58472	0.16221	Armcx1	5.64e-10
Gene1903	OK	2.7e-10	6.20689	0.152418	Armcx4	5.81e-09
Gene1908	OK	0.000410637	3.34552	0.0760836	Arntl	0.00301497
Gene1911	OK	1.2e-18	8.73675	0.216446	Arpc1b	7.5e-17
Gene1912	OK	0.000504395	3.28806	0.0788716	Arpc2	0.00360933
Gene1913	OK	0.000132326	3.64765	0.0879616	Arpc3	0.00111309
Gene1914	OK	0.00147996	2.97187	0.0707464	Arpc4	0.00919379
Gene1915	OK	0.000344215	3.39415	0.0814965	Arpc5	0.00259253
Gene1924	OK	4.88e-17	8.30756	0.205598	Arrdc5	2.5e-15
Gene1939	OK	0.00257848	2.79706	0.0650312	Asah1	0.0149408
Gene1943	OK	0.000151922	3.612	0.0862992	Asap3	0.0012626
Gene1960	OK	0.00438951	2.62054	0.0605124	Ash1l	0.0236621
Gene1961	OK	1.02e-10	6.35768	0.15632	Ash2l	2.3e-09
Gene1985	OK	1.33e-08	5.56239	0.136152	Asxl2	2.31e-07
Gene1995	OK	0.000606335	3.23588	0.0731972	Atf1	0.00425817
Gene1997	OK	0.000185064	3.56052	0.0857056	Atf3	0.00150201
Gene1998	OK	2.27e-08	5.46857	0.134136	Atf4	3.77e-07
Gene1999	OK	1.91e-05	4.11752	0.099728	Atf5	0.000195727
Gene2005	OK	3.09e-08	5.4138	0.108929	Atg10	5.02e-07
Gene2007	OK	0.00482588	2.58806	0.0548552	Atg12	0.0254832
Gene2011	OK	9.09e-07	4.77265	0.0793846	Atg16l2	1.18e-05
Gene2017	OK	2.17e-13	7.24455	0.178613	Atg4c	6.99e-12
Gene2024	OK	0.00990417	2.32996	0.0531852	Atl2	0.0466723
Gene2025	OK	0.00649899	2.48382	0.0562179	Atl3	0.0327385
Gene2042	OK	6.5e-07	4.83972	0.117863	Atp1a2	8.67e-06
Gene2047	OK	0.000693036	3.19754	0.0762427	Atp1b3	0.00478224
Gene2048	OK	9.23e-08	5.21428	0.125297	Atp2a1	1.41e-06
Gene2049	OK	2.83e-13	7.20859	0.177741	Atp2a2	8.99e-12
Gene2054	OK	6.6e-05	3.82259	0.0924878	Atp5a1	0.000600035
Gene2055	OK	3.56e-07	4.95801	0.12116	Atp5b	4.96e-06
Gene2058	OK	2.5e-06	4.56514	0.110678	Atp5d	3.01e-05
Gene2060	OK	0.00117171	3.04286	0.0723659	Atp5f1	0.00749444
Gene2061	OK	0.000692866	3.19761	0.0755425	Atp5g1	0.00478224
Gene2062	OK	0.00103089	3.08119	0.0731838	Atp5g2	0.00676011
Gene2063	OK	4.71e-08	5.33747	0.130351	Atp5g3	7.46e-07
Gene2064	OK	0.000188493	3.55569	0.0855634	Atp5h	0.00152463
Gene2065	OK	0.00029638	3.43491	0.0824091	Atp5j	0.00226925
Gene2066	OK	7.04e-05	3.80693	0.0915979	Atp5j2	0.000634188
Gene2067	OK	1.91e-13	7.26168	0.17928	Atp5k	6.21e-12
Gene2069	OK	2.4e-09	5.85383	0.14293	Atp5l	4.54e-08
Gene2070	OK	0.000832282	3.14435	0.0749556	Atp5o	0.00561495
Gene2076	OK	1.22e-07	5.16241	0.123455	Atp6v0a1	1.82e-06
Gene2078	OK	0.000483579	3.29991	0.0785438	Atp6v0b	0.00349003
Gene2079	OK	5.96e-06	4.37916	0.10635	Atp6v0c	6.73e-05
Gene2080	OK	0.000120322	3.67202	0.0885818	Atp6v0c-ps2	0.00102142
Gene2081	OK	1.65e-05	4.15161	0.0998031	Atp6v0d1	0.000170402
Gene2084	OK	0.00234575	2.82749	0.0583214	Atp6v0e2	0.0137893
Gene2089	OK	0.0096879	2.33822	0.0541735	Atp6v1e1	0.0457498
Gene2090	OK	0.00163267	2.94159	0.0694177	Atp6v1f	0.0100226
Gene2103	OK	0.00318284	2.72833	0.0645714	Atp9b	0.0179487
Gene2106	OK	0.000383561	3.36439	0.0798213	Atpif1	0.00284887
Gene2112	OK	0.000243944	3.48732	0.082472	Atrx	0.00190835
Gene2118	OK	0.00534302	2.5528	0.0445039	Atxn3	0.027741
Gene2122	OK	0.00213943	2.85684	0.0664832	Atxn7l3b	0.0126931
Gene2123	OK	1.21e-17	8.47117	0.209716	AU015836	6.73e-16
Gene2127	OK	4.24e-26	10.5018	0.260757	AU022252	6.71e-24
Gene2130	OK	2.88e-15	7.80919	0.15972	AU040096	1.17e-13
Gene2146	OK	0.000957152	3.10322	0.0638172	AW146154	0.00634161
Gene2149	OK	0.00378817	2.67039	0.0536125	AW554918	0.0208999
Gene2153	OK	1.64e-12	6.9656	0.17168	Axl	4.7e-11
Gene2154	OK	9.09e-15	7.66285	0.189317	AY074887	3.47e-13
Gene2179	OK	2.09e-19	8.93216	0.221525	B2m	1.45e-17
Gene2187	OK	0.00591151	2.51738	0.0230919	B3galt6	0.0301837
Gene2188	OK	0.00663775	2.47629	0.058222	B3gat1	0.0332688
Gene2193	OK	2.06e-05	4.10009	0.0599597	B3gnt3	0.000208752
Gene2201	OK	3.65e-05	3.96657	0.0842264	B4galnt1	0.000350655
Gene2203	OK	0.0011439	3.05008	0.0726079	B4galt1	0.00736471
Gene2208	OK	0.00253215	2.80291	0.0662365	B4galt6	0.0147031
Gene2224	OK	2.32e-20	9.17205	0.227049	Bag3	1.86e-18
Gene2227	OK	0.00116898	3.04356	0.0715352	Bag6	0.00747983
Gene2245	OK	4.73e-11	6.47532	0.159301	Batf2	1.12e-09
Gene2248	OK	7.23e-05	3.80008	0.0906488	Baz1a	0.000648741
Gene2249	OK	0.00476377	2.59252	0.0606782	Baz1b	0.0252378
Gene2251	OK	0.00741824	2.43635	0.0557765	Baz2b	0.036597
Gene2258	OK	0.0100215	2.32554	0.0546439	Bbs1	0.0471185
Gene2262	OK	0.000127627	3.65693	0.0586293	Bbs5	0.00107781
Gene2267	OK	0.000943367	3.10751	0.0725327	BC002163	0.00626775
Gene2271	OK	1.47e-05	4.17844	0.0985923	BC005512	0.000152825
Gene2274	OK	2.67e-05	4.0405	0.0931549	BC005624	0.000263674
Gene2278	OK	1.21e-19	8.99262	0.222919	BC017643	8.54e-18
Gene2282	OK	0.0055188	2.54151	0.0587709	BC021785	0.0284847
Gene2291	OK	0.00154576	2.95849	0.069775	BC026585	0.00954548
Gene2292	OK	7.52e-08	5.25219	0.128634	BC027072	1.16e-06
Gene2294	OK	0.000242088	3.48936	0.083348	BC028528	0.00189544
Gene2301	OK	0.00193946	2.88784	0.0679776	BC031181	0.011648
Gene2308	OK	2.4e-12	6.91138	0.169965	BC039771	6.71e-11
Gene2322	OK	6.81e-22	9.545	0.236741	BC051019	6.5e-20
Gene2324	OK	3.14e-05	4.00209	0.0617991	BC051226	0.000306551
Gene2345	OK	0.000177003	3.57219	0.0858971	Bcas2	0.00144222
Gene2349	OK	0.00341875	2.70466	0.0620693	Bccip	0.0191041
Gene2365	OK	0.000441536	3.32535	0.0653369	Bcl2l13	0.00321205
Gene2367	OK	0.00552222	2.54129	0.0553581	Bcl2l15	0.0284935
Gene2373	OK	0.00951002	2.34514	0.053645	Bcl7c	0.0450979
Gene2377	OK	1.08e-08	5.59868	0.134372	Bco1	1.89e-07
Gene2401	OK	0.00290944	2.75782	0.0645125	Bfsp1	0.0165869
Gene2402	OK	0.00586252	2.52031	0.057457	Bglap3	0.0299569
Gene2403	OK	2.87e-11	6.55046	0.16148	Bgn	6.98e-10
Gene2409	OK	2.23e-17	8.40021	0.207819	Bicc1	1.2e-15
Gene2411	OK	0.000845291	3.13981	0.0724543	Bicd2	0.00569117
Gene2419	OK	0.00994476	2.32843	0.0532739	Birc6	0.0468237
Gene2428	OK	0.00838514	2.39171	0.0557882	Bloc1s3	0.0404422
Gene2433	OK	1.39e-16	8.18252	0.202148	Blvra	6.66e-15
Gene2446	OK	0.000522318	3.27822	0.0786264	Bmper	0.00372157
Gene2447	OK	0.00527292	2.5574	0.058132	Bmpr1a	0.027437
Gene2451	OK	0.00512826	2.56706	0.0575989	Bmyc	0.0268693
Gene2456	OK	0.00140203	2.98844	0.069231	Bnip3	0.00875742
Gene2458	OK	0.000200095	3.53996	0.0845756	Boc	0.00161138
Gene2459	OK	0.000907281	3.11902	0.0714973	Bod1	0.0060619
Gene2463	OK	0.000230869	3.50202	0.079708	Bola2	0.00182046
Gene2467	OK	6.26e-05	3.83562	0.0923879	Bora	0.000572035
Gene2473	OK	4.39e-14	7.45815	0.183967	Bpifb9a	1.53e-12
Gene2485	OK	0.000972324	3.09856	0.0737853	Brd2	0.00642219
Gene2488	OK	0.00466849	2.59946	0.0609812	Brd7	0.0248438
Gene2490	OK	2.95e-12	6.88195	0.169661	Brd9	8.11e-11
Gene2491	OK	6.4e-08	5.28181	0.128732	Brdt	9.96e-07
Gene2496	OK	1.03e-29	11.2605	0.279962	Bri3bp	2.41e-27
Gene2497	OK	3.24e-08	5.40492	0.131246	Brip1	5.25e-07
Gene2500	OK	0.00360064	2.68739	0.063369	Brk1	0.0199996
Gene2507	OK	0.00305984	2.7413	0.0612225	Brwd1	0.017361
Gene2509	OK	0.000168885	3.58447	0.0854739	Bscl2	0.00138968
Gene2511	OK	7.65e-15	7.68502	0.189807	Bsg	2.94e-13
Gene2514	OK	2.13e-16	8.13107	0.200843	Bst2	9.94e-15
Gene2515	OK	1.9e-09	5.89237	0.14295	Btaf1	3.64e-08
Gene2525	OK	0.000492745	3.29464	0.0781235	Btbd9	0.00354733
Gene2526	OK	0.00493959	2.58003	0.0568309	Btc	0.0259707
Gene2528	OK	1.38e-05	4.19272	0.101756	Btf3	0.000144777
Gene2533	OK	0.000335314	3.40131	0.08183	Btg2	0.00253467
Gene2543	OK	0.000303664	3.42832	0.0809485	Bud31	0.00232287
Gene2547	OK	0.000443803	3.32392	0.0786026	Bzw2	0.00322713
Gene2553	OK	8.61e-13	7.05532	0.174084	C030039L03Rik	2.56e-11
Gene2570	OK	6.08e-23	9.79216	0.243015	C1ql2	6.48e-21
Gene2572	OK	0.000904351	3.11997	0.0738676	C1qtnf1	0.00604476
Gene2577	OK	7.99e-05	3.77519	0.088054	C1qtnf6	0.000707165
Gene2578	OK	0.000253085	3.47747	0.0814932	C1qtnf7	0.00197319
Gene2579	OK	2.63e-13	7.21847	0.178305	C1ra	8.42e-12
Gene2580	OK	3.98e-11	6.50142	0.160145	C1rb	9.48e-10
Gene2581	OK	7.41e-07	4.81361	0.115305	C1rl	9.78e-06
Gene2582	OK	4.1e-33	11.9307	0.297117	C1s1	1.42e-30
Gene2583	OK	4.92e-18	8.57575	0.212275	C1s2	2.89e-16
Gene2584	OK	1.02e-06	4.74878	0.114787	C2	1.32e-05
Gene2588	OK	0.00130351	3.01064	0.0348922	C230072F16Rik	0.00822046
Gene2596	OK	9.57e-06	4.2747	0.102893	C3	0.000103339
Gene2602	OK	0.00155194	2.95726	0.0703734	C330013J21Rik	0.00958012
Gene2612	OK	4.2e-30	11.3391	0.282118	C4a	1.01e-27
Gene2613	OK	1.68e-33	12.0046	0.299023	C4b	6.21e-31
Gene2617	OK	0.00641535	2.48843	0.0548345	C5ar2	0.0323982
Gene2620	OK	2.11e-14	7.55373	0.185942	C7	7.66e-13
Gene2622	OK	5.95e-05	3.84828	0.0906754	C78339	0.000546151
Gene2633	OK	0.00880449	2.37374	0.0163565	Cables1	0.0421834
Gene2637	OK	8.61e-06	4.29818	0.07378	Cabp5	9.4e-05
Gene2649	OK	3.76e-06	4.47817	0.0405025	Cacna1i	4.39e-05
Gene2666	OK	6.56e-18	8.54264	0.211385	Calca	3.72e-16
Gene2670	OK	2.67e-13	7.21658	0.178025	Cald1	8.52e-12
Gene2672	OK	0.000102934	3.7117	0.089774	Calm1	0.000886939
Gene2677	OK	1.1e-20	9.25179	0.229569	Calr	9.32e-19
Gene2678	OK	9.64e-31	11.4672	0.285346	Calu	2.55e-28
Gene2685	OK	0.000296134	3.43513	0.0822107	Camk2n1	0.0022684
Gene2687	OK	2.73e-50	14.8662	0.370774	Camk4	6.49e-47
Gene2688	OK	0.00102692	3.08233	0.0574473	Camkk1	0.00673679
Gene2692	OK	3.08e-19	8.88907	0.219826	Camsap1	2.07e-17
Gene2694	OK	0.000322893	3.41162	0.0664516	Camsap3	0.00245305
Gene2698	OK	0.00250516	2.80637	0.0665181	Cand2	0.0145852
Gene2700	OK	4.17e-09	5.76158	0.141211	Canx	7.67e-08
Gene2703	OK	2.72e-05	4.03601	0.0976737	Capg	0.000268286
Gene2709	OK	0.00473288	2.59476	0.0549867	Capn5	0.0251142
Gene2711	OK	0.00963335	2.34033	0.0475914	Capn7	0.045551
Gene2712	OK	1.53e-15	7.88859	0.194993	Capns1	6.42e-14
Gene2713	OK	0.00875046	2.37601	0.0555648	Caprin1	0.041985
Gene2727	OK	0.00200448	2.87746	0.0682615	Car5a	0.0119951
Gene2728	OK	0.000523136	3.27778	0.0780947	Car5b	0.00372508
Gene2737	OK	6.42e-05	3.82936	0.0924666	Carhsp1	0.000584729
Gene2744	OK	3.1e-09	5.81104	0.142491	Casc4	5.77e-08
Gene2745	OK	1.4e-12	6.98773	0.172326	Casc5	4.05e-11
Gene2748	OK	0.000493778	3.29405	0.0745828	Caskin2	0.00355324
Gene2752	OK	2.01e-06	4.6102	0.0705051	Casp3	2.48e-05
Gene2753	OK	1.29e-05	4.20736	0.101624	Casp4	0.000136232
Gene2760	OK	1.81e-08	5.50849	0.134827	Cast	3.08e-07
Gene2776	OK	0.00021202	3.52465	0.0815049	Cbfb	0.00169026
Gene2787	OK	0.00107417	3.06892	0.0731335	Cbx3	0.00698881
Gene2790	OK	4e-06	4.46506	0.107612	Cbx6	4.64e-05
Gene2798	OK	0.00264502	2.78882	0.0650151	Ccar1	0.0152625
Gene2800	OK	0.007115	2.4514	0.0563057	Ccbe1	0.0352991
Gene2818	OK	1.07e-06	4.7389	0.0800603	Ccdc122	1.38e-05
Gene2834	OK	1.47e-06	4.67555	0.114111	Ccdc148	1.85e-05
Gene2846	OK	0.00475652	2.59304	0.0569446	Ccdc162	0.0252074
Gene2848	OK	0.00814533	2.40234	0.0118105	Ccdc166	0.0394573
Gene2849	OK	3.14e-11	6.53711	0.160936	Ccdc167	7.58e-10
Gene2850	OK	0.0101342	2.32134	0.042715	Ccdc168	0.0475271
Gene2867	OK	7.84e-05	3.77991	0.0607428	Ccdc28a	0.000695173
Gene2869	OK	2.82e-15	7.81195	0.192922	Ccdc3	1.15e-13
Gene2873	OK	0.000204357	3.53439	0.0711989	Ccdc34	0.00163939
Gene2907	OK	3.32e-24	10.0818	0.250215	Ccdc80	4.35e-22
Gene2917	OK	1.96e-06	4.61514	0.104298	Ccdc88a	2.42e-05
Gene2933	OK	0.002371	2.82406	0.0672903	Ccl11	0.0139131
Gene2934	OK	0.000494166	3.29383	0.0767973	Ccl19	0.00355449
Gene2935	OK	0.000212778	3.52371	0.0851421	Ccl2	0.00169509
Gene2936	OK	2.51e-07	5.02538	0.122735	Ccl20	3.6e-06
Gene2956	OK	0.0070474	2.45484	0.057287	Ccnd2	0.034995
Gene2959	OK	6.27e-18	8.54792	0.211708	Ccne1	3.58e-16
Gene2964	OK	0.00737763	2.43833	0.0574372	Ccni	0.0364282
Gene2966	OK	0.000226284	3.50737	0.084279	Ccnl1	0.00178854
Gene2969	OK	0.000909537	3.11828	0.0737194	Ccnt1	0.00607453
Gene2974	OK	9.06e-05	3.74393	0.0895983	Ccpg1	0.000793669
Gene2990	OK	0.000187681	3.55683	0.0791648	Ccser2	0.00152028
Gene2992	OK	0.000213448	3.52287	0.084484	Cct3	0.00169839
Gene2993	OK	3.85e-05	3.95343	0.0951901	Cct4	0.000369
Gene2994	OK	2.17e-10	6.24119	0.153067	Cct5	4.72e-09
Gene2998	OK	0.000181286	3.56593	0.0850301	Cct8	0.0014735
Gene3003	OK	0.00013191	3.64846	0.087012	Cd151	0.00111015
Gene3007	OK	0.00415687	2.63906	0.0623238	Cd164	0.0226355
Gene3025	OK	1.34e-09	5.95062	0.14618	Cd248	2.64e-08
Gene3029	OK	0.00282101	2.76789	0.0552972	Cd276	0.0161381
Gene3033	OK	4.84e-05	3.89823	0.0927315	Cd300a	0.00045315
Gene3036	OK	0.000278344	3.45188	0.0774705	Cd300lf	0.00214996
Gene3039	OK	0.00315336	2.73139	0.0645228	Cd302	0.0178076
Gene3042	OK	0.000278273	3.45195	0.083265	Cd34	0.00214996
Gene3043	OK	0.00410596	2.64323	0.0485601	Cd36	0.0224023
Gene3045	OK	1.21e-07	5.16336	0.122424	Cd38	1.81e-06
Gene3048	OK	0.00131901	3.00704	0.0711423	Cd3eap	0.00830558
Gene3053	OK	1.56e-05	4.16415	0.100021	Cd44	0.000161904
Gene3055	OK	0.000573635	3.25168	0.0776831	Cd47	0.00404389
Gene3058	OK	2.9e-08	5.42501	0.123376	Cd52	4.74e-07
Gene3059	OK	4.08e-07	4.93143	0.111989	Cd53	5.62e-06
Gene3060	OK	0.00431585	2.62631	0.061822	Cd55	0.0233331
Gene3064	OK	2.5e-16	8.11145	0.200839	Cd63	1.16e-14
Gene3073	OK	9.88e-06	4.26763	0.103168	Cd81	0.0001066
Gene3079	OK	6.31e-07	4.84564	0.117523	Cd8b1	8.45e-06
Gene3080	OK	2.11e-10	6.24568	0.153416	Cd9	4.6e-09
Gene3084	OK	0.00187582	2.89832	0.0691943	Cd99	0.011329
Gene3085	OK	1.74e-05	4.13917	0.091298	Cd99l2	0.000179238
Gene3088	OK	0.00826472	2.39701	0.0550827	Cdc123	0.0399426
Gene3090	OK	0.000161676	3.59584	0.0842599	Cdc14b	0.00133565
Gene3100	OK	1.1e-08	5.59479	0.136311	Cdc37	1.93e-07
Gene3103	OK	5.57e-07	4.87022	0.118895	Cdc42	7.55e-06
Gene3107	OK	0.00514734	2.56577	0.0304711	Cdc42ep1	0.0269437
Gene3112	OK	0.00418292	2.63694	0.0601752	Cdc42se1	0.022755
Gene3137	OK	6.67e-10	6.06328	0.149089	Cdhr1	1.36e-08
Gene3147	OK	6.32e-20	9.06352	0.22327	Cdk15	4.65e-18
Gene3159	OK	0.00956561	2.34296	0.0548359	Cdk5rap2	0.045295
Gene3172	OK	0.000878099	3.12864	0.0742996	Cdkn1c	0.00589535
Gene3175	OK	0.000341383	3.39641	0.0220057	Cdkn2b	0.00257469
Gene3181	OK	0.000179835	3.56803	0.085136	Cdon	0.00146242
Gene3187	OK	0.00489495	2.58316	0.0591372	Cds2	0.0257686
Gene3189	OK	7.78e-10	6.03851	0.147184	Cdt1	1.58e-08
Gene3195	OK	0.00159702	2.94842	0.044035	Ceacam20	0.00982193
Gene3196	OK	0.00640273	2.48913	0.0566709	Cebpa	0.0323443
Gene3197	OK	7.46e-08	5.25346	0.12871	Cebpb	1.15e-06
Gene3198	OK	1.29e-21	9.4787	0.235265	Cebpd	1.19e-19
Gene3199	OK	0.000520544	3.27918	0.0781379	Cebpg	0.00371211
Gene3205	OK	1.88e-27	10.792	0.267854	Celf2	3.39e-25
Gene3207	OK	0.000234543	3.49782	0.0809793	Celf4	0.00184593
Gene3213	OK	1.02e-11	6.70281	0.164647	Cenpb	2.64e-10
Gene3216	OK	0.00809269	2.40471	0.056397	Cenpf	0.0392709
Gene3229	OK	0.00523967	2.5596	0.051354	Cenpv	0.0273185
Gene3233	OK	0.00192066	2.89091	0.0650459	Cep112os2	0.0115559
Gene3249	OK	0.000401051	3.35207	5.1e-18	Cep350	0.00295502
Gene3271	OK	0.000478993	3.30258	0.0751209	Cerk	0.00346182
Gene3280	OK	2.8e-05	4.02932	0.0911468	Ces1d	0.000275386
Gene3283	OK	1.62e-12	6.96661	0.170995	Ces2b	4.68e-11
Gene3285	OK	1.29e-11	6.66831	0.162156	Ces2g	3.31e-10
Gene3299	OK	0.0104118	2.31117	0.0369944	Cfap53	0.0484128
Gene3305	OK	5.5e-06	4.3964	0.106733	Cfap74	6.24e-05
Gene3306	OK	0.000149399	3.61634	0.0710261	Cfap97	0.00124412
Gene3308	OK	9.75e-11	6.36518	0.156624	Cfb	2.2e-09
Gene3309	OK	6.19e-09	5.69427	0.137286	Cfdp1	1.12e-07
Gene3310	OK	5.96e-08	5.29487	0.128031	Cfh	9.31e-07
Gene3314	OK	4.85e-16	8.03069	0.19858	Cfl1	2.18e-14
Gene3316	OK	2.78e-11	6.55506	0.161406	Cflar	6.8e-10
Gene3318	OK	1.59e-09	5.92217	0.145334	Cggbp1	3.09e-08
Gene3333	OK	4.9e-08	5.33023	0.130404	Chchd2	7.75e-07
Gene3335	OK	0.000368874	3.37515	0.070138	Chchd4	0.00275702
Gene3336	OK	0.000187826	3.55662	0.0597692	Chchd5	0.00152071
Gene3343	OK	9.62e-05	3.72883	0.0897942	Chd4	0.000835716
Gene3350	OK	1.47e-13	7.29735	0.180003	Chek2	4.81e-12
Gene3355	OK	0.000795329	3.15761	0.0743141	Chic2	0.0053897
Gene3365	OK	0.00112686	3.05458	0.0523069	Chml	0.0072691
Gene3368	OK	0.00135264	2.99938	0.0709102	Chmp2a	0.00848213
Gene3371	OK	6.14e-05	3.84045	0.092627	Chmp4b	0.000562011
Gene3373	OK	0.000122919	3.66656	0.0813217	Chmp6	0.0010408
Gene3377	OK	0.000501274	3.28981	0.0746029	Chordc1	0.00359473
Gene3378	OK	1.55e-05	4.16632	0.100169	Chp1	0.000160674
Gene3381	OK	4.53e-06	4.43829	0.107108	Chpt1	5.19e-05
Gene3388	OK	2.45e-06	4.56891	0.111066	Chrna4	2.96e-05
Gene3390	OK	5.78e-34	12.0926	0.3008	Chrnb3	2.4e-31
Gene3391	OK	1.49e-32	11.8229	0.294159	Chrnb4	4.84e-30
Gene3402	OK	2.23e-05	4.0818	0.0990965	Chst7	0.000224383
Gene3406	OK	0.00126804	3.019	0.0715967	Chtop	0.00803946
Gene3410	OK	0.000630196	3.22485	0.0724565	Ciapin1	0.00439604
Gene3417	OK	0.00477161	2.59195	0.0604283	Cinp	0.0252713
Gene3421	OK	0.000345575	3.39307	0.0755273	Cirh1a	0.00260159
Gene3423	OK	0.00585471	2.52078	0.0573924	Cisd2	0.0299305
Gene3435	OK	0.00631975	2.49377	0.0540745	Ckap5	0.0319737
Gene3442	OK	0.00615129	2.50334	0.0593249	Clasp1	0.0312449
Gene3443	OK	0.00678729	2.46833	0.0561748	Clasp2	0.0339365
Gene3445	OK	0.0012334	3.02739	0.0721717	Clca3a1	0.00785275
Gene3446	OK	0.00124542	3.02445	0.0694584	Clca3a2	0.00790508
Gene3451	OK	1.21e-05	4.22188	0.101524	Clcn4-2	0.000128724
Gene3452	OK	2.99e-05	4.01372	0.0904851	Clcn5	0.000293206
Gene3460	OK	0.000850447	3.13803	0.0556061	Cldn5	0.00572357
Gene3473	OK	7.12e-09	5.67045	0.139246	Clec3b	1.27e-07
Gene3486	OK	8.65e-10	6.02135	0.147482	Clic1	1.75e-08
Gene3487	OK	2e-08	5.49076	0.134308	Clic4	3.36e-07
Gene3491	OK	0.000103994	3.70911	0.0867898	Clip1	0.000895147
Gene3495	OK	9.56e-08	5.20766	0.12553	Clk1	1.45e-06
Gene3498	OK	0.00455076	2.60822	0.059533	Clk4	0.0243096
Gene3499	OK	9.48e-18	8.49995	0.210256	Clmn	5.31e-16
Gene3512	OK	1.56e-07	5.11592	0.122856	Clptm1l	2.3e-06
Gene3516	OK	0.00739477	2.43749	0.0570362	Clstn1	0.0365019
Gene3517	OK	9.4e-08	5.21081	0.127563	Clstn2	1.43e-06
Gene3518	OK	0.00807177	2.40565	0.0565324	Clta	0.0391923
Gene3519	OK	0.00500009	2.57582	0.0604887	Cltb	0.0262722
Gene3520	OK	0.00472847	2.59508	0.0613055	Cltc	0.0250988
Gene3521	OK	3.75e-14	7.47867	0.163457	Clu	1.32e-12
Gene3535	OK	1.12e-05	4.23912	0.0724041	Cml1	0.000119685
Gene3537	OK	0.0012876	3.01436	0.0714793	Cml3	0.00814482
Gene3538	OK	0.000266764	3.46333	0.0809285	Cmpk1	0.00207013
Gene3544	OK	0.000453387	3.31796	0.0794747	Cmtm3	0.00328819
Gene3545	OK	3.37e-05	3.98506	0.0727718	Cmtm4	0.00032824
Gene3553	OK	1.43e-10	6.30672	0.155075	Cnbp	3.16e-09
Gene3560	OK	3.38e-07	4.96794	0.119998	Cnih1	4.72e-06
Gene3565	OK	0.00526818	2.55771	0.0597359	Cnn3	0.0274227
Gene3567	OK	1.33e-07	5.14665	0.125876	Cnnm3	1.97e-06
Gene3575	OK	0.00205278	2.86994	0.0656096	Cnot6	0.0122577
Gene3577	OK	4.94e-06	4.4199	0.101178	Cnot7	5.63e-05
Gene3579	OK	1.24e-05	4.2171	0.0975274	Cnp	0.000131142
Gene3581	OK	0.000715387	3.18837	0.0759188	Cnpy2	0.00491607
Gene3585	OK	0.00963934	2.3401	0.0511719	Cnrip1	0.0455663
Gene3590	OK	0.00115399	3.04744	0.066417	Cntln	0.0074039
Gene3591	OK	6.82e-08	5.27008	0.12845	Cntn2	1.06e-06
Gene3612	OK	0.00249435	2.80776	0.0462463	Cog6	0.0145445
Gene3613	OK	2.9e-08	5.42477	0.122975	Cog7	4.74e-07
Gene3619	OK	0.00724913	2.44468	0.0574544	Col15a1	0.0358789
Gene3622	OK	1.97e-12	6.93937	0.171284	Col1a1	5.58e-11
Gene3623	OK	1.19e-46	14.294	0.356677	Col1a2	2.48e-43
Gene3624	OK	0.000258626	3.47166	0.0664668	Col20a1	0.00201167
Gene3630	OK	2.21e-14	7.54804	0.186631	Col3a1	7.99e-13
Gene3631	OK	1.87e-08	5.50273	0.134788	Col4a1	3.17e-07
Gene3632	OK	0.000539528	3.26906	0.0783826	Col4a2	0.00382453
Gene3637	OK	1.28e-06	4.70298	0.114496	Col5a1	1.63e-05
Gene3638	OK	2.58e-10	6.21437	0.152598	Col5a2	5.56e-09
Gene3640	OK	2.76e-08	5.43384	0.133272	Col6a1	4.52e-07
Gene3641	OK	4.12e-23	9.83155	0.243842	Col6a2	4.47e-21
Gene3642	OK	0.000159141	3.59995	0.0868085	Col6a3	0.00131733
Gene3644	OK	1.02e-25	10.4185	0.259018	Col6a5	1.5e-23
Gene3647	OK	0.000511109	3.28434	0.0431972	Col8a2	0.00365423
Gene3648	OK	9.22e-09	5.62596	0.13728	Colec12	1.64e-07
Gene3649	OK	4.47e-06	4.44118	0.106781	Colgalt1	5.13e-05
Gene3651	OK	0.00208027	2.86573	0.0661211	Commd1	0.0123863
Gene3658	OK	0.00266263	2.78667	0.0663713	Commd7	0.0153466
Gene3662	OK	1.73e-06	4.64111	0.113039	Comt	2.16e-05
Gene3664	OK	0.00524054	2.55954	0.0599717	Copa	0.0273185
Gene3666	OK	5.34e-05	3.87477	0.0930503	Copb2	0.000493553
Gene3668	OK	0.00881652	2.37324	0.0552922	Copg1	0.0422167
Gene3679	OK	0.000280607	3.4497	0.0822252	Copz1	0.00216443
Gene3690	OK	7.34e-08	5.25641	0.113527	Coro1a	1.14e-06
Gene3691	OK	0.000138275	3.63633	0.0869631	Coro1b	0.0011602
Gene3692	OK	9.4e-09	5.62261	0.133411	Coro1c	1.66e-07
Gene3693	OK	0.000186141	3.55899	0.0702719	Coro2a	0.00151001
Gene3697	OK	0.00230574	2.83299	0.0674227	Cotl1	0.0135877
Gene3703	OK	3.92e-05	3.94941	0.0938638	Cox17	0.000374263
Gene3707	OK	2.65e-05	4.04155	0.0980399	Cox4i1	0.000262651
Gene3709	OK	9.02e-05	3.74507	0.0878407	Cox5a	0.000790501
Gene3711	OK	0.00124016	3.02573	0.0720035	Cox6a1	0.00788074
Gene3712	OK	0.00484256	2.58687	0.0607507	Cox6b1	0.025517
Gene3716	OK	2.4e-05	4.06528	0.0985459	Cox7a2l	0.000239447
Gene3720	OK	2.27e-08	5.46811	0.133652	Cox8a	3.78e-07
Gene3722	OK	4.57e-14	7.45264	0.184162	Cp	1.58e-12
Gene3726	OK	0.0106473	2.30272	0.0509529	Cpe	0.0493215
Gene3731	OK	0.00133584	3.00319	0.0697361	Cped1	0.00840205
Gene3743	OK	4.98e-16	8.02735	0.198502	Cpne8	2.23e-14
Gene3755	OK	3.96e-12	6.8401	0.162713	Cpsf7	1.06e-10
Gene3761	OK	2.52e-19	8.91136	0.220852	Cpxm1	1.72e-17
Gene3770	OK	6.1e-06	4.37387	0.101929	Crat	6.87e-05
Gene3776	OK	2.63e-08	5.44242	0.129332	Creb3	4.33e-07
Gene3780	OK	8.13e-07	4.79508	0.11516	Creb5	1.07e-05
Gene3789	OK	1.19e-07	5.16728	0.124119	Crem	1.78e-06
Gene3797	OK	5.99e-26	10.469	0.259561	Crispld2	9.14e-24
Gene3798	OK	0.00895041	2.36766	0.055454	Crk	0.0427714
Gene3811	OK	2.69e-15	7.8177	0.192318	Crtap	1.11e-13
Gene3814	OK	0.000169397	3.58367	0.0856989	Crtc3	0.00139252
Gene3817	OK	1.8e-05	4.13173	0.0968935	Cry2	0.000184683
Gene3823	OK	7.68e-05	3.78507	0.0907468	Cryz	0.000683911
Gene3830	OK	2.45e-15	7.82947	0.193262	Csf1	1.01e-13
Gene3834	OK	0.000456564	3.31601	0.0788449	Csf2rb	0.00330936
Gene3837	OK	2.6e-22	9.64435	0.239304	Csf3r	2.56e-20
Gene3844	OK	1.51e-05	4.17133	0.100831	Csnk1a1	0.000157474
Gene3848	OK	0.00549679	2.5429	0.0592307	Csnk1g2	0.0284063
Gene3857	OK	0.00201102	2.87643	0.0686431	Csrnp1	0.01203
Gene3861	OK	0.000206363	3.53181	0.0833168	Csrp2	0.00165309
Gene3863	OK	3.8e-18	8.60561	0.213139	Csrp3	2.24e-16
Gene3864	OK	9.97e-24	9.97336	0.247833	Cst3	1.24e-21
Gene3866	OK	0.00482695	2.58799	0.042792	Cst7	0.0254832
Gene3871	OK	7.67e-05	3.78563	0.0858839	Cstf2t	0.000682845
Gene3884	OK	0.000236279	3.49585	0.0841469	Ctdsp2	0.00185784
Gene3888	OK	1.24e-07	5.15904	0.126004	Ctf2	1.85e-06
Gene3892	OK	5.46e-18	8.56385	0.211535	Ctla2a	3.16e-16
Gene3893	OK	0.00833819	2.39377	0.0523787	Ctla2b	0.0402509
Gene3898	OK	0.00209755	2.86311	0.0679955	Ctnnb1	0.0124668
Gene3900	OK	0.00695335	2.45966	0.0546812	Ctnnbl1	0.0346107
Gene3901	OK	0.00886077	2.37139	0.0551057	Ctnnd1	0.0424009
Gene3908	OK	3.92e-05	3.94949	0.0949512	Ctsa	0.000374263
Gene3909	OK	5.64e-22	9.56448	0.237514	Ctsb	5.42e-20
Gene3911	OK	3.06e-14	7.5053	0.185456	Ctsd	1.1e-12
Gene3914	OK	2.21e-12	6.92329	0.170186	Ctsh	6.18e-11
Gene3915	OK	2.03e-07	5.06658	0.123355	Ctsk	2.95e-06
Gene3916	OK	6.39e-19	8.80773	0.218403	Ctsl	4.1e-17
Gene3918	OK	2.4e-07	5.03394	0.105973	Ctss	3.46e-06
Gene3931	OK	0.00541483	2.54815	0.0547529	Cul4a	0.0280525
Gene3946	OK	0.00266891	2.78591	0.0645633	Cx3cr1	0.0153596
Gene3948	OK	0.000369428	3.37474	0.0811719	Cxcl1	0.00275992
Gene3951	OK	4.82e-05	3.89957	0.0939378	Cxcl12	0.000451413
Gene3954	OK	0.00272471	2.77919	0.0651121	Cxcl16	0.0156248
Gene3955	OK	0.00171649	2.92605	0.0699595	Cxcl2	0.0104984
Gene3957	OK	0.00454328	2.60878	0.0585404	Cxcl5	0.0242893
Gene3959	OK	2.54e-07	5.02359	0.122741	Cxcr2	3.63e-06
Gene3965	OK	0.00835498	2.39303	0.0555236	Cxx1b	0.0403085
Gene3966	OK	0.00876167	2.37554	0.0548806	Cxx1c	0.0420267
Gene3971	OK	6.35e-07	4.84436	0.117502	Cyb561a3	8.5e-06
Gene3974	OK	3.52e-11	6.51993	0.160187	Cyb5a	8.43e-10
Gene3976	OK	0.000132751	3.64682	0.0869207	Cyb5d1	0.0011161
Gene3981	OK	5.95e-09	5.70128	0.138484	Cyb5rl	1.08e-07
Gene3982	OK	7.87e-14	7.38078	0.181919	Cyba	2.65e-12
Gene3985	OK	0.000699095	3.19502	0.073952	Cyc1	0.00481207
Gene3986	OK	6.96e-10	6.05638	0.148031	Cycs	1.42e-08
Gene3990	OK	3.79e-06	4.47678	0.108936	Cygb	4.41e-05
Gene3993	OK	0.00066879	3.20779	0.0757606	Cyld	0.00463609
Gene3996	OK	0.000372752	3.37227	0.0807755	Cyp1b1	0.00278101
Gene3997	OK	0.00895807	2.36735	0.0539845	Cyp20a1	0.0427714
Gene4019	OK	3.64e-06	4.48523	0.0890778	Cyp2s1	4.27e-05
Gene4038	OK	9.84e-29	11.0597	0.274957	Cypt15	1.99e-26
Gene4045	OK	0.001619	2.94419	0.0700864	Cyr61	0.00994603
Gene4046	OK	8.21e-06	4.30865	0.0915396	Cys1	9e-05
Gene4052	OK	0.00397076	2.65455	0.061624	Cyth3	0.0217574
Gene4062	OK	1.48e-22	9.70221	0.240526	D11Wsu47e	1.48e-20
Gene4064	OK	8.72e-07	4.78106	0.111031	D130020L05Rik	1.14e-05
Gene4070	OK	0.000424334	3.33641	0.0560342	D17Ertd648e	0.00310154
Gene4077	OK	1.54e-05	4.16756	0.100912	D230017M19Rik	0.000159901
Gene4091	OK	0.00387319	2.66293	0.0508492	D430042O09Rik	0.021293
Gene4093	OK	3.56e-06	4.49024	0.108615	D5Ertd579e	4.18e-05
Gene4107	OK	0.00238837	2.82172	0.0664046	D8Ertd738e	0.0140002
Gene4114	OK	0.0010476	3.07639	0.0578013	Daam2	0.00685363
Gene4120	OK	3.72e-05	3.9617	0.095222	Dad1	0.00035726
Gene4122	OK	2.37e-09	5.85597	0.142799	Dag1	4.49e-08
Gene4124	OK	2.58e-07	5.02021	0.122819	Dak	3.69e-06
Gene4126	OK	6.94e-05	3.8103	0.0909813	Dalrd3	0.000626673
Gene4153	OK	0.00505331	2.57216	0.0605064	Dbt	0.026535
Gene4156	OK	0.0100002	2.32634	0.0511668	Dcaf12	0.0470448
Gene4160	OK	1.24e-07	5.15966	0.126007	Dcaf17	1.84e-06
Gene4161	OK	1.7e-11	6.62826	0.162597	Dcaf4	4.27e-10
Gene4164	OK	0.00780451	2.41793	0.0472165	Dcaf7	0.0380948
Gene4166	OK	0.00454384	2.60874	0.0569477	Dcakd	0.0242893
Gene4171	OK	0.00181364	2.90888	0.0665267	Dcdc2c	0.0110253
Gene4174	OK	2.27e-05	4.07817	0.0971125	Dclk1	0.000227503
Gene4176	OK	0.00357323	2.68994	0.0505584	Dclre1a	0.0198672
Gene4178	OK	5.88e-11	6.44227	0.158637	Dclre1c	1.37e-09
Gene4179	OK	2.99e-10	6.19118	0.150942	Dcn	6.39e-09
Gene4187	OK	1.91e-09	5.89219	0.14469	Dctn1	3.64e-08
Gene4200	OK	1.75e-06	4.63851	0.103979	Dcxr	2.18e-05
Gene4201	OK	0.00109045	3.06442	0.0718281	Dda1	0.00708369
Gene4202	OK	0.00073573	3.18025	0.0761046	Ddah2	0.00503713
Gene4203	OK	0.000162751	3.59411	0.0865741	Ddb1	0.0013432
Gene4215	OK	3.91e-07	4.93971	0.120373	Ddost	5.4e-06
Gene4217	OK	5.71e-15	7.72227	0.190704	Ddr2	2.21e-13
Gene4222	OK	4.3e-06	4.44955	0.107123	Ddx11	4.96e-05
Gene4225	OK	0.000610228	3.23406	0.0734715	Ddx19a	0.00428194
Gene4235	OK	0.00156474	2.95472	0.0409757	Ddx31	0.0096427
Gene4236	OK	0.000221578	3.51295	0.0809698	Ddx39	0.00175552
Gene4237	OK	0.00208011	2.86575	0.0678595	Ddx39b	0.0123863
Gene4238	OK	0.000100921	3.7167	0.0897439	Ddx3x	0.000872305
Gene4239	OK	1.36e-14	7.61127	0.187339	Ddx3y	5.05e-13
Gene4247	OK	1.32e-33	12.0248	0.299537	Ddx5	5.09e-31
Gene4252	OK	3.99e-10	6.14523	0.149686	Ddx55	8.38e-09
Gene4254	OK	0.00903623	2.36413	0.0506475	Ddx58	0.0431074
Gene4256	OK	1.53e-09	5.92823	0.144763	Ddx6	2.99e-08
Gene4257	OK	0.000410997	3.34528	0.033025	Ddx60	0.00301628
Gene4260	OK	5.2e-15	7.73436	0.190911	Decr1	2.04e-13
Gene4266	OK	1.21e-05	4.22188	0.101641	Degs1	0.000128724
Gene4277	OK	8.01e-05	3.77482	0.0885845	Dennd5a	0.000707822
Gene4278	OK	1.66e-06	4.64981	0.1132	Dennd5b	2.08e-05
Gene4279	OK	8.67e-07	4.78208	0.116171	Dennd6a	1.13e-05
Gene4280	OK	1.13e-09	5.97853	0.146938	Dennd6b	2.25e-08
Gene4284	OK	0.000155439	3.60606	0.0858568	Deptor	0.00128861
Gene4286	OK	0.00031469	3.41863	0.0814347	Derl1	0.00239839
Gene4297	OK	2.31e-06	4.5809	0.109109	Dgat1	2.81e-05
Gene4306	OK	0.00270517	2.78153	0.0656182	Dgke	0.0155342
Gene4317	OK	0.000499855	3.29061	0.0537606	Dhfr	0.00358765
Gene4319	OK	1.42e-08	5.5516	0.135823	Dhps	2.44e-07
Gene4337	OK	0.00116723	3.04401	0.0729487	Dhx37	0.0074744
Gene4339	OK	0.00109348	3.06359	0.0711339	Dhx40	0.0071006
Gene4343	OK	0.00753778	2.43056	0.0559607	Dhx9	0.0370648
Gene4345	OK	0.000118984	3.67487	0.0882392	Diap1	0.00101057
Gene4346	OK	0.000381718	3.36572	0.080299	Diap2	0.00283898
Gene4349	OK	3.59e-06	4.48819	0.109096	Dido1	4.22e-05
Gene4364	OK	1.55e-16	8.16961	0.201933	Dkc1	7.35e-15
Gene4365	OK	7.29e-06	4.33505	0.100713	Dkk2	8.06e-05
Gene4369	OK	0.00110266	3.06109	0.0730964	Dlc1	0.007149
Gene4378	OK	8.82e-07	4.77868	0.0313429	Dlgap2	1.15e-05
Gene4380	OK	8.05e-05	3.7736	0.0908312	Dlgap4	0.000710925
Gene4381	OK	1.75e-50	14.8958	0.371747	Dlgap5	4.86e-47
Gene4386	OK	3.82e-06	4.47521	0.100526	Dmkn	4.44e-05
Gene4418	OK	1.83e-08	5.50698	0.134317	Dnaja2	3.11e-07
Gene4421	OK	3.84e-07	4.94318	0.120643	Dnajb1	5.32e-06
Gene4425	OK	2.28e-11	6.58453	0.162166	Dnajb14	5.64e-10
Gene4428	OK	1.68e-06	4.64689	0.112222	Dnajb4	2.11e-05
Gene4449	OK	0.00703963	2.45523	0.0498583	Dnajc27	0.0349726
Gene4450	OK	0.000579514	3.24878	0.0776686	Dnajc3	0.00408015
Gene4457	OK	0.00482669	2.588	0.0598264	Dnajc7	0.0254832
Gene4470	OK	0.00929444	2.35367	0.0543404	Dnm1	0.0441932
Gene4479	OK	7.06e-13	7.08278	0.174548	Dnpep	2.14e-11
Gene4485	OK	1.18e-06	4.72037	0.114817	Doc2g	1.51e-05
Gene4486	OK	1.59e-08	5.53148	0.12874	Dock1	2.72e-07
Gene4487	OK	0.00245639	2.8127	0.0625614	Dock10	0.0143534
Gene4492	OK	7.28e-06	4.33531	0.102755	Dock7	8.06e-05
Gene4509	OK	0.0075574	2.42962	0.0538369	Dpagt1	0.0371343
Gene4512	OK	7.54e-12	6.74707	0.166436	Dpep1	1.98e-10
Gene4516	OK	0.0100792	2.32339	0.0404524	Dph1	0.0473225
Gene4519	OK	3.69e-10	6.15777	0.151215	Dph5	7.8e-09
Gene4520	OK	1.64e-07	5.10608	0.124138	Dph6	2.41e-06
Gene4530	OK	2.39e-19	8.91713	0.22102	Dpt	1.65e-17
Gene4533	OK	0.000346862	3.39205	0.0696427	Dpy19l3	0.00260892
Gene4538	OK	8.47e-07	4.7868	0.115341	Dpysl3	1.11e-05
Gene4539	OK	4.14e-08	5.36099	0.131228	Dpysl5	6.61e-07
Gene4543	OK	1.02e-15	7.9384	0.195742	Dram2	4.39e-14
Gene4544	OK	0.00196972	2.88297	0.0683347	Drap1	0.0118126
Gene4551	OK	2.07e-08	5.4851	0.128632	Drosha	3.46e-07
Gene4560	OK	0.000582303	3.24741	0.077	Dst	0.00409632
Gene4561	OK	0.00106551	3.07134	0.0735757	Dstn	0.00694883
Gene4568	OK	0.00104885	3.07604	0.0732676	Dtnbp1	0.00685628
Gene4572	OK	1.53e-05	4.16865	0.101189	Dtx3	0.000159235
Gene4573	OK	5.31e-10	6.09988	0.149478	Dtx3l	1.09e-08
Gene4581	OK	0.000238856	3.49295	0.0841324	Dusp1	0.00187279
Gene4588	OK	0.00397347	2.65432	0.060753	Dusp16	0.0217649
Gene4592	OK	3.3e-26	10.5253	0.261317	Dusp22	5.39e-24
Gene4595	OK	0.000662944	3.21032	0.0748574	Dusp3	0.00460234
Gene4601	OK	0.000285331	3.44519	0.0579122	Dut	0.00219679
Gene4616	OK	0.0054953	2.543	0.0579382	Dync2li1	0.0284063
Gene4617	OK	6.77e-13	7.08874	0.174299	Dynll1	2.05e-11
Gene4619	OK	1.37e-06	4.68894	0.112396	Dynlrb1	1.74e-05
Gene4628	OK	0.00424026	2.63231	0.0581462	Dyrk2	0.0229992
Gene4633	OK	0.000173849	3.5769	0.0798796	Dzip1	0.00142139
Gene4635	OK	0.00949074	2.34589	0.0444891	Dzip3	0.045056
Gene4636	OK	1.09e-16	8.2119	0.203113	E030002O03Rik	5.32e-15
Gene4639	OK	0.000248853	3.48199	0.0757427	E030030I06Rik	0.0019411
Gene4651	OK	7.8e-05	3.78129	0.0903411	E130311K13Rik	0.000692259
Gene4663	OK	0.00446907	2.61441	0.0481566	E2f5	0.0239771
Gene4670	OK	0.0102533	2.31695	-0.00114796	E330023G01Rik	0.047816
Gene4672	OK	0.000879367	3.12821	0.0741048	E330033B04Rik	0.00590148
Gene4683	OK	6.93e-11	6.41732	0.157775	Eapp	1.6e-09
Gene4689	OK	4.5e-06	4.43988	0.107663	Ears2	5.15e-05
Gene4695	OK	3.37e-06	4.50197	0.107439	Ebna1bp2	3.97e-05
Gene4701	OK	0.000990352	3.09311	0.0735367	Ech1	0.00653035
Gene4707	OK	0.00442434	2.61785	0.0610905	Eci2	0.0237881
Gene4709	OK	8.63e-19	8.77388	0.217479	Ecm1	5.44e-17
Gene4710	OK	0.00380115	2.66924	0.062946	Ecm2	0.0209523
Gene4722	OK	3.95e-11	6.50265	0.158941	Edf1	9.41e-10
Gene4728	OK	0.000212829	3.52364	0.0809693	Eea1	0.00169509
Gene4730	OK	2.63e-05	4.04374	0.0969114	Eef1a1	0.00026068
Gene4732	OK	3.49e-10	6.16643	0.151783	Eef1b2	7.43e-09
Gene4733	OK	3.97e-06	4.46687	0.108749	Eef1d	4.61e-05
Gene4735	OK	7.37e-24	10.0033	0.248496	Eef1g	9.43e-22
Gene4736	OK	2.75e-31	11.5753	0.287875	Eef2	8.02e-29
Gene4752	OK	9.77e-12	6.70948	0.165413	Efemp1	2.53e-10
Gene4755	OK	0.000702873	3.19347	0.0691841	Efhd1	0.00483607
Gene4756	OK	0.00767474	2.42403	0.0553089	Efhd2	0.0376049
Gene4758	OK	0.00408575	2.6449	0.0581661	Efna5	0.0223213
Gene4762	OK	0.0091342	2.36013	0.054621	Efr3a	0.0435249
Gene4766	OK	1.03e-08	5.60623	0.137335	Eftud2	1.82e-07
Gene4770	OK	8.56e-34	12.0603	0.29983	Egfr	3.47e-31
Gene4774	OK	1.7e-06	4.64494	0.113404	Egr1	2.12e-05
Gene4776	OK	0.00630159	2.49479	0.0540559	Egr3	0.0318915
Gene4779	OK	0.00104165	3.07809	0.0732876	Ehd1	0.00682261
Gene4780	OK	0.000901359	3.12094	0.0744122	Ehd2	0.00602961
Gene4785	OK	2.11e-08	5.48166	0.134241	Ehmt2	3.53e-07
Gene4791	OK	8.48e-17	8.2418	0.204073	Eif1	4.2e-15
Gene4792	OK	0.00150343	2.96704	0.0703638	Eif1a	0.0093048
Gene4796	OK	0.000207324	3.53058	0.0812217	Eif2a	0.00165999
Gene4798	OK	6.02e-08	5.29276	0.127845	Eif2ak2	9.4e-07
Gene4801	OK	7.93e-15	7.68038	0.17524	Eif2b1	3.04e-13
Gene4809	OK	2.82e-05	4.02774	0.0968223	Eif2s2	0.000276912
Gene4812	OK	3.22e-12	6.86956	0.168341	Eif3a	8.77e-11
Gene4813	OK	0.00249979	2.80706	0.0662938	Eif3b	0.0145693
Gene4814	OK	3.04e-10	6.18812	0.151346	Eif3c	6.51e-09
Gene4815	OK	0.00665493	2.47537	0.0581038	Eif3d	0.0333449
Gene4816	OK	0.000102618	3.71248	0.0892547	Eif3e	0.00088605
Gene4817	OK	9.01e-24	9.98339	0.247939	Eif3f	1.13e-21
Gene4819	OK	5.3e-07	4.88	0.118882	Eif3h	7.19e-06
Gene4820	OK	0.000378006	3.36842	0.0808317	Eif3i	0.0028139
Gene4823	OK	2.43e-11	6.5754	0.161267	Eif3k	5.97e-10
Gene4825	OK	0.00117704	3.04149	0.0722493	Eif3m	0.00752274
Gene4826	OK	6.12e-16	8.00201	0.198059	Eif4a1	2.68e-14
Gene4829	OK	3.84e-05	3.95419	0.0954187	Eif4b	0.000368032
Gene4830	OK	1.24e-06	4.70964	0.113809	Eif4e	1.59e-05
Gene4837	OK	2.81e-16	8.09709	0.198446	Eif4g1	1.3e-14
Gene4838	OK	8.53e-07	4.7854	0.116588	Eif4g2	1.11e-05
Gene4840	OK	1.05e-07	5.18953	0.126589	Eif4h	1.59e-06
Gene4841	OK	1.08e-11	6.6944	0.164697	Eif5	2.78e-10
Gene4842	OK	1.06e-07	5.18879	0.127085	Eif5a	1.6e-06
Gene4849	OK	3.45e-05	3.98003	0.096562	Elavl2	0.000334278
Gene4851	OK	3.85e-10	6.15085	0.150899	Elf1	8.12e-09
Gene4858	OK	4.37e-10	6.13079	0.149466	Elk4	9.13e-09
Gene4861	OK	5.76e-16	8.00945	0.198131	Ell3	2.54e-14
Gene4873	OK	0.000872321	3.13058	0.0719389	Elovl6	0.00586129
Gene4878	OK	0.00107331	3.06916	0.0707332	Elp5	0.00698598
Gene4880	OK	0.000515286	3.28204	0.0718682	Emb	0.00368093
Gene4884	OK	0.00374791	2.67397	0.0624178	Emc3	0.0207
Gene4887	OK	0.00919806	2.35755	0.0550911	Emc7	0.043779
Gene4888	OK	9.31e-16	7.95018	0.196592	Emc8	4.01e-14
Gene4891	OK	3.82e-23	9.83914	0.24425	Emd	4.25e-21
Gene4900	OK	0.00078019	3.16321	0.0716608	Eml3	0.00530223
Gene4904	OK	0.0013973	2.98947	0.0714725	Emp1	0.00873577
Gene4905	OK	0.000127678	3.65683	0.0875239	Emp2	0.00107781
Gene4906	OK	0.000169646	3.58329	0.0858793	Emp3	0.00139388
Gene4910	OK	0.00930001	2.35345	0.0502676	Enah	0.044201
Gene4911	OK	0.00179526	2.91206	0.0689718	Enc1	0.01094
Gene4921	OK	0.001469	2.97415	0.0709872	Eno1	0.00912912
Gene4922	OK	6.67e-06	4.35442	0.104822	Eno1b	7.44e-05
Gene4927	OK	1.81e-12	6.95146	0.171269	Enox1	5.15e-11
Gene4929	OK	4.6e-05	3.9109	0.0918807	Enpep	0.000432452
Gene4934	OK	2.82e-08	5.42981	0.131658	Enpp5	4.62e-07
Gene4940	OK	7.2e-11	6.41153	0.157726	Entpd2	1.65e-09
Gene4949	OK	0.0045164	2.61081	0.0599917	Ep400	0.0241737
Gene4950	OK	0.000377247	3.36897	0.079929	Epas1	0.0028095
Gene4951	OK	0.00039936	3.35324	0.0673298	Epb4.1	0.00295434
Gene4953	OK	0.000239936	3.49175	0.083705	Epb4.1l2	0.00187978
Gene4974	OK	8.6e-06	4.29855	0.102587	Epn1	9.39e-05
Gene4978	OK	0.00076042	3.17068	0.0756712	Eprs	0.00518482
Gene4980	OK	0.00595979	2.51452	0.053087	Eps15l1	0.0304209
Gene4981	OK	2.55e-07	5.02257	0.117376	Eps8	3.65e-06
Gene4984	OK	0.00756112	2.42944	0.0567782	Eps8l3	0.0371357
Gene4992	OK	2.03e-05	4.1035	0.0958337	Erbb2ip	0.000206331
Gene4994	OK	0.000972403	3.09853	0.0569151	Ercc1	0.00642219
Gene4996	OK	0.0078095	2.4177	0.0534592	Ercc3	0.0380968
Gene4997	OK	9.4e-09	5.62278	0.137585	Ercc4	1.66e-07
Gene5005	OK	0.00681994	2.46661	0.0562371	Erf	0.0340758
Gene5006	OK	3.04e-05	4.00942	0.0958358	Ergic1	0.000297547
Gene5009	OK	0.000222391	3.51198	0.0829056	Erh	0.00176029
Gene5012	OK	0.000911619	3.11761	0.0736894	Eri3	0.00608598
Gene5016	OK	1e-05	4.26483	0.103509	Erich5	0.000107804
Gene5021	OK	0.00822135	2.39894	0.0506156	Ermap	0.0397561
Gene5024	OK	0.00070439	3.19285	0.0660685	Ermp1	0.0048445
Gene5027	OK	0.00574996	2.52713	0.0572046	Ero1lb	0.0294584
Gene5029	OK	0.00106443	3.07164	0.0728449	Erp44	0.00694445
Gene5030	OK	1.07e-06	4.74011	0.115837	Errfi1	1.38e-05
Gene5034	OK	0.00184164	2.90408	0.0689655	Esd	0.0111653
Gene5036	OK	1.66e-11	6.63153	0.163399	Esm1	4.18e-10
Gene5047	OK	6.37e-09	5.68945	0.139136	Etf1	1.15e-07
Gene5049	OK	0.00378913	2.6703	0.0630715	Etfb	0.0208999
Gene5059	OK	0.00244536	2.81414	0.0537411	Etv3	0.014299
Gene5060	OK	0.000170612	3.58181	0.0778791	Etv5	0.00140043
Gene5072	OK	0.00142962	2.98248	0.0705282	Ewsr1	0.00891099
Gene5073	OK	1.23e-20	9.2406	0.228964	Exd1	1.02e-18
Gene5089	OK	0.000164875	3.59073	0.0836401	Exosc10	0.00135938
Gene5090	OK	0.000992307	3.09253	0.0740395	Exosc2	0.00654065
Gene5098	OK	0.00135436	2.999	0.0710278	Ext1	0.00848641
Gene5109	OK	1.35e-13	7.30895	0.17945	F10	4.44e-12
Gene5116	OK	0.00396185	2.6553	0.0626038	F3	0.0217158
Gene5122	OK	3.69e-06	4.48235	0.105448	F730035M05Rik	4.32e-05
Gene5125	OK	1.25e-05	4.2142	0.100294	F830016B08Rik	0.000132671
Gene5128	OK	0.00621475	2.49971	0.0439222	Faah	0.0315136
Gene5131	OK	0.000315451	3.41797	0.0820859	Fabp4	0.00240199
Gene5137	OK	0.00774219	2.42085	0.0552931	Fads3	0.0378462
Gene5139	OK	0.00287218	2.76203	0.062148	Faf1	0.0164026
Gene5144	OK	0.0076955	2.42305	0.0430482	Faim	0.0376955
Gene5149	OK	0.000409595	3.34623	0.0798855	Fam102b	0.00300864
Gene5154	OK	4.59e-06	4.43584	0.103149	Fam107b	5.24e-05
Gene5157	OK	0.000754802	3.17283	0.0202645	Fam110a	0.00514863
Gene5161	OK	0.000439883	3.3264	0.0789953	Fam114a1	0.00320283
Gene5167	OK	3.85e-06	4.47344	0.107362	Fam120a	4.47e-05
Gene5168	OK	3.13e-06	4.51713	0.110102	Fam120aos	3.71e-05
Gene5186	OK	1.86e-06	4.62661	0.0839936	Fam135a	2.3e-05
Gene5195	OK	1.57e-25	10.3773	0.257627	Fam151a	2.29e-23
Gene5209	OK	0.000104551	3.70776	0.0868868	Fam168b	0.000899471
Gene5216	OK	0.00455155	2.60816	0.0548831	Fam171b	0.0243096
Gene5218	OK	0.00371144	2.67725	0.0621429	Fam173a	0.0205464
Gene5220	OK	0.00844778	2.38897	0.0521231	Fam174a	0.0406854
Gene5224	OK	0.00227726	2.83696	0.0671364	Fam177a	0.0134437
Gene5225	OK	2.78e-06	4.54255	0.10155	Fam178a	3.32e-05
Gene5231	OK	0.000294663	3.43648	0.0828305	Fam183b	0.00225833
Gene5244	OK	0.000275019	3.45513	0.0830512	Fam195b	0.00212823
Gene5247	OK	0.000692555	3.19774	0.0760636	Fam198b	0.00478224
Gene5256	OK	2.57e-06	4.5589	0.110166	Fam20a	3.1e-05
Gene5266	OK	1.28e-12	7.0001	0.127028	Fam214a	3.73e-11
Gene5267	OK	0.0068213	2.46654	0.0548595	Fam214b	0.0340758
Gene5270	OK	2.07e-05	4.09948	0.0918677	Fam219a	0.000209182
Gene5278	OK	0.000960767	3.1021	0.0731576	Fam227a	0.00636049
Gene5285	OK	0.00102294	3.08349	0.0665039	Fam26e	0.00671331
Gene5290	OK	0.000668002	3.20813	0.0367332	Fam43a	0.00463256
Gene5292	OK	0.00026969	3.4604	0.0810617	Fam46a	0.00208991
Gene5295	OK	0.00412273	2.64185	0.0623477	Fam49a	0.0224643
Gene5300	OK	2.32e-09	5.85974	0.143951	Fam53b	4.4e-08
Gene5347	OK	3.77e-10	6.15442	0.151252	Fank1	7.96e-09
Gene5366	OK	0.00581721	2.52304	0.0123165	Fat3	0.0297754
Gene5368	OK	7.19e-14	7.39275	0.182681	Fau	2.44e-12
Gene5371	OK	0.00097508	3.09772	0.0735731	Fbl	0.00643476
Gene5373	OK	0.00475529	2.59313	0.0612787	Fbln1	0.0252074
Gene5374	OK	2.03e-13	7.25322	0.179141	Fbln2	6.58e-12
Gene5375	OK	0.00699849	2.45734	0.057959	Fbln5	0.0348145
Gene5377	OK	5.08e-11	6.46468	0.159169	Fbn1	1.19e-09
Gene5386	OK	2.04e-07	5.06503	0.0853361	Fbxl16	2.97e-06
Gene5393	OK	1.01e-45	14.1446	0.352181	Fbxl3	1.52e-42
Gene5401	OK	7.1e-09	5.67103	0.135051	Fbxo17	1.27e-07
Gene5405	OK	0.00248029	2.80958	0.0660317	Fbxo22	0.0144727
Gene5408	OK	0.00524183	2.55945	0.0564083	Fbxo3	0.0273185
Gene5416	OK	0.00535938	2.55174	0.0586411	Fbxo4	0.0277912
Gene5420	OK	0.00372543	2.67599	0.0632254	Fbxo45	0.0206032
Gene5429	OK	0.00432801	2.62535	0.0599167	Fbxw11	0.0233836
Gene5432	OK	0.00783182	2.41666	0.0555079	Fbxw2	0.0381945
Gene5440	OK	0.00042448	3.33632	0.0696323	Fcer1a	0.00310154
Gene5442	OK	2.64e-16	8.105	0.199542	Fcer2a	1.22e-14
Gene5448	OK	4.53e-09	5.74746	0.140808	Fcgrt	8.31e-08
Gene5473	OK	0.000416188	3.3418	0.0798194	Fermt2	0.00305033
Gene5480	OK	2.18e-29	11.1942	0.276867	Ffar2	4.83e-27
Gene5490	OK	2.37e-05	4.06779	0.0848756	Fgf11	0.000237309
Gene5492	OK	1.99e-10	6.2552	0.133717	Fgf18	4.34e-09
Gene5494	OK	3.51e-05	3.9755	0.0960915	Fgf5	0.000339515
Gene5496	OK	9.62e-37	12.6073	0.314047	Fgf8	5.71e-34
Gene5497	OK	0.00221888	2.84524	0.0625209	Fgf9	0.013127
Gene5499	OK	6.52e-07	4.83902	0.117769	Fgfr1	8.69e-06
Gene5501	OK	2.3e-07	5.04237	0.118861	Fgfr1op2	3.32e-06
Gene5507	OK	1.41e-09	5.94204	0.145627	Fgl2	2.77e-08
Gene5511	OK	0.00315802	2.73091	0.0496309	Fhad1os2	0.0178269
Gene5523	OK	2.81e-19	8.89946	0.220366	Figf	1.9e-17
Gene5533	OK	0.00688558	2.46318	0.0572393	Fkbp10	0.034335
Gene5534	OK	1.19e-21	9.48681	0.235395	Fkbp11	1.11e-19
Gene5535	OK	0.00518019	2.56356	0.0607519	Fkbp14	0.0270816
Gene5537	OK	0.000173987	3.57669	0.0858127	Fkbp1a	0.00142182
Gene5544	OK	0.00124005	3.02576	0.0718596	Fkbp8	0.00788074
Gene5545	OK	9.01e-14	7.36268	0.181438	Fkbp9	3.03e-12
Gene5548	OK	0.000238328	3.49354	0.0834572	Fktn	0.00186952
Gene5553	OK	1.46e-21	9.46569	0.234525	Flna	1.33e-19
Gene5557	OK	0.0106974	2.30094	0.0535729	Flot2	0.0495261
Gene5565	OK	0.00553136	2.54071	0.0519284	Fmn1	0.0285318
Gene5570	OK	2.44e-11	6.57465	0.16041	Fmo2	5.99e-10
Gene5574	OK	6.25e-10	6.07362	0.149442	Fn1	1.28e-08
Gene5581	OK	0.000615539	3.23158	0.0767083	Fndc3b	0.00430825
Gene5583	OK	0.00464736	2.60102	0.0598731	Fndc5	0.0247631
Gene5595	OK	8.74e-06	4.29488	0.104564	Fosb	9.51e-05
Gene5596	OK	0.000284688	3.4458	0.0823455	Fosl1	0.00219285
Gene5597	OK	3.98e-08	5.3682	0.131523	Fosl2	6.38e-07
Gene5599	OK	0.000955538	3.10371	0.0686396	Foxc1	0.00633344
Gene5613	OK	0.00194199	2.88743	0.0665229	Foxo1	0.0116589
Gene5617	OK	0.00130339	3.01066	0.0710595	Foxp1	0.00822046
Gene5637	OK	1.04e-10	6.35496	0.155621	Frmd6	2.34e-09
Gene5651	OK	2.77e-10	6.20327	0.152596	Fscn3	5.93e-09
Gene5652	OK	8e-06	4.31459	0.104482	Fsd1l	8.78e-05
Gene5655	OK	0.00131288	3.00846	0.0716273	Fst	0.00827017
Gene5656	OK	1.93e-21	9.43615	0.234161	Fstl1	1.73e-19
Gene5660	OK	3.94e-11	6.50276	0.159608	Fth1	9.41e-10
Gene5661	OK	3.63e-19	8.87092	0.219367	Ftl1	2.41e-17
Gene5664	OK	0.00353894	2.69316	0.0629419	Ftsj1	0.0197029
Gene5668	OK	7.4e-07	4.81383	0.108406	Fubp1	9.78e-06
Gene5670	OK	2.03e-06	4.60801	0.112143	Fuca1	2.5e-05
Gene5671	OK	2.3e-07	5.04242	0.0956866	Fuca2	3.32e-06
Gene5673	OK	0.00413159	2.64112	0.0605616	Fundc1	0.0225052
Gene5677	OK	1.51e-05	4.17265	0.100529	Fus	0.000156664
Gene5685	OK	2.53e-19	8.91111	0.220377	Fxn	1.72e-17
Gene5693	OK	0.0107284	2.29985	0.0448637	Fyb	0.0496418
Gene5708	OK	0.00135044	2.99988	0.0709427	G3bp1	0.00847787
Gene5709	OK	0.004661	2.60001	0.0600519	G3bp2	0.0248119
Gene5711	OK	0.00510815	2.56842	0.0245514	G430095P16Rik	0.0267723
Gene5713	OK	1.43e-12	6.98486	0.170519	G630018N14Rik	4.12e-11
Gene5718	OK	7.77e-06	4.32096	0.10509	G6pc3	8.54e-05
Gene5723	OK	5.83e-10	6.0849	0.14899	Gaa	1.2e-08
Gene5726	OK	3.73e-06	4.47991	0.106136	Gab3	4.36e-05
Gene5727	OK	2.78e-07	5.00586	0.122291	Gabarap	3.95e-06
Gene5728	OK	0.000621855	3.22866	0.0774464	Gabarapl1	0.00434332
Gene5733	OK	1.32e-05	4.20216	0.101963	Gabpb2	0.000139223
Gene5735	OK	3.51e-09	5.79055	0.140372	Gabra3	6.49e-08
Gene5739	OK	0.00863785	2.38079	0.0556259	Gad2	0.0415046
Gene5741	OK	0.000542754	3.26737	0.0782901	Gadd45b	0.00384412
Gene5742	OK	0.00506413	2.57142	0.0603886	Gadd45g	0.0265835
Gene5746	OK	2.03e-05	4.1042	0.0935149	Gal3st3	0.000205954
Gene5757	OK	1.71e-05	4.1438	0.0951858	Galnt13	0.000175982
Gene5769	OK	0.00533291	2.55346	0.0494725	Galntl6	0.0276995
Gene5774	OK	5.62e-06	4.39177	0.105951	Ganab	6.37e-05
Gene5776	OK	5.52e-17	8.29298	0.205393	Gapdh	2.78e-15
Gene5783	OK	5.3e-06	4.40443	0.106144	Gas1	6.03e-05
Gene5788	OK	2e-08	5.49106	0.134222	Gas6	3.36e-07
Gene5789	OK	1.63e-12	6.9657	0.170003	Gas7	4.7e-11
Gene5792	OK	0.00893482	2.36831	0.0556178	Gata3	0.0427094
Gene5796	OK	1.33e-05	4.19993	0.0991105	Gatad2a	0.000140509
Gene5816	OK	0.000686831	3.20013	0.0609319	Gbp6	0.00474927
Gene5829	OK	0.000995816	3.09148	0.0725096	Gclc	0.00655858
Gene5841	OK	8.21e-05	3.76864	0.0882757	Gde1	0.00072296
Gene5842	OK	2.15e-06	4.59673	0.111936	Gdf10	2.62e-05
Gene5843	OK	0.00652585	2.48236	0.0507059	Gdf15	0.0328167
Gene5848	OK	1.05e-16	8.21654	0.202598	Gdi2	5.15e-15
Gene5854	OK	1.48e-13	7.29608	0.179276	Gem	4.85e-12
Gene5860	OK	0.00110213	3.06123	0.0725111	Gemin8	0.00714838
Gene5863	OK	6.71e-06	4.3532	0.0886787	Gfer	7.47e-05
Gene5870	OK	2.44e-05	4.06086	0.0986671	Gfpt2	0.000243876
Gene5878	OK	2e-05	4.10737	0.0966614	Ggcx	0.000203519
Gene5879	OK	0.000696227	3.19621	0.0737531	Ggh	0.00479828
Gene5884	OK	2.06e-05	4.10091	0.0976892	Ggps1	0.000208272
Gene5885	OK	2.57e-05	4.04949	0.0980179	Ggt5	0.000254658
Gene5888	OK	0.000152954	3.61025	0.086582	Ghdc	0.00127054
Gene5891	OK	9.29e-07	4.76834	0.11546	Ghrl	1.21e-05
Gene5898	OK	0.00242568	2.81674	0.0567619	Gimap3	0.0141939
Gene5899	OK	0.00483069	2.58772	0.049932	Gimap4	0.0254868
Gene5916	OK	6.1e-11	6.4368	0.157896	Gja5	1.42e-09
Gene5929	OK	0.00648899	2.48437	0.0580777	Gla	0.0327006
Gene5950	OK	6.3e-07	4.84603	0.117148	Glmp	8.44e-06
Gene5952	OK	0.00427555	2.6295	0.0624244	Glod4	0.0231604
Gene5956	OK	3.52e-23	9.84728	0.244256	Glrx2	4.01e-21
Gene5959	OK	1.03e-05	4.25801	0.10175	Gls	0.000110931
Gene5963	OK	7.32e-05	3.79712	0.089709	Glt8d2	0.000656048
Gene5968	OK	3.58e-05	3.97107	0.0956551	Glud1	0.000345501
Gene5969	OK	7.17e-08	5.26076	0.128593	Glul	1.11e-06
Gene5977	OK	3.8e-16	8.0605	0.19949	Gm10045	1.73e-14
Gene5978	OK	2.03e-10	6.25164	0.153906	Gm10051	4.43e-09
Gene5983	OK	1.12e-11	6.68897	0.164441	Gm10071	2.88e-10
Gene5984	OK	2.38e-11	6.57825	0.162038	Gm10080	5.86e-10
Gene5986	OK	6.5e-05	3.82637	0.0915236	Gm10094	0.000591543
Gene6001	OK	0.00522252	2.56074	0.0542253	Gm10354	0.0272858
Gene6003	OK	5.96e-16	8.00522	0.198076	Gm10362	2.62e-14
Gene6004	OK	0.000161651	3.59588	0.0863863	Gm10364	0.00133565
Gene6008	OK	0.000500417	3.29029	0.0733389	Gm10389	0.00359013
Gene6034	OK	0.000438271	3.32742	0.0796653	Gm10636	0.00319248
Gene6036	OK	1.03e-15	7.93776	0.196176	Gm10653	4.4e-14
Gene6044	OK	7.27e-06	4.33556	0.102995	Gm10778	8.06e-05
Gene6049	OK	9.44e-08	5.21006	0.127584	Gm10845	1.43e-06
Gene6059	OK	4.54e-14	7.45355	0.184179	Gm11100	1.58e-12
Gene6061	OK	0.00198143	2.8811	0.0674214	Gm11128	0.0118786
Gene6074	OK	9.86e-14	7.35069	0.1815	Gm11478	3.3e-12
Gene6075	OK	0.00030998	3.42273	0.082415	Gm11517	0.00236684
Gene6083	OK	2.22e-05	4.08337	0.0991672	Gm11696	0.000223143
Gene6090	OK	4.03e-05	3.9425	0.0747958	Gm11744	0.000384243
Gene6094	OK	5.5e-06	4.39656	0.0918745	Gm11802	6.24e-05
Gene6095	OK	0.00780889	2.41773	0.0548723	Gm11816	0.0380968
Gene6102	OK	0.000113024	3.68797	0.0841114	Gm11978	0.000963394
Gene6107	OK	5.3e-09	5.72082	0.140276	Gm12070	9.63e-08
Gene6110	OK	4.48e-19	8.8473	0.219344	Gm12174	2.96e-17
Gene6111	OK	2.53e-05	4.05315	0.0969644	Gm12185	0.00025145
Gene6113	OK	1.77e-33	12.0005	0.29884	Gm12191	6.38e-31
Gene6115	OK	2.74e-05	4.03384	0.0951801	Gm12219	0.000270622
Gene6126	OK	7.07e-07	4.82309	0.0761999	Gm12371	9.35e-06
Gene6128	OK	0.000129652	3.65289	0.0849403	Gm12407	0.00109392
Gene6131	OK	7.52e-08	5.25205	0.128672	Gm12447	1.16e-06
Gene6133	OK	0.00246539	2.81152	0.0668728	Gm12504	0.0144009
Gene6134	OK	1.39e-08	5.55487	0.134344	Gm12505	2.41e-07
Gene6141	OK	7.59e-09	5.65956	0.138931	Gm12618	1.36e-07
Gene6154	OK	0.000735618	3.1803	0.0750967	Gm12786	0.00503713
Gene6174	OK	1.05e-06	4.74409	0.115535	Gm13139	1.35e-05
Gene6180	OK	6.34e-11	6.43087	0.157945	Gm13202	1.47e-09
Gene6181	OK	0.00257014	2.79811	0.0491565	Gm13212	0.0148977
Gene6182	OK	6.87e-12	6.76072	0.166748	Gm13213	1.81e-10
Gene6183	OK	4.17e-11	6.49416	0.160009	Gm13215	9.92e-10
Gene6189	OK	0.000424791	3.33611	0.0796909	Gm13249	0.00310245
Gene6191	OK	4.94e-11	6.46888	0.155905	Gm13261	1.16e-09
Gene6192	OK	0.000211879	3.52483	0.0847412	Gm13267	0.00168995
Gene6205	OK	4.12e-05	3.93711	0.09237	Gm13309	0.00039185
Gene6206	OK	0.000100764	3.71709	0.0868005	Gm13315	0.000871397
Gene6207	OK	1.14e-05	4.23613	0.102818	Gm13363	0.000121052
Gene6222	OK	0.000435589	3.32913	0.0792023	Gm13669	0.00317573
Gene6225	OK	0.00420874	2.63485	0.0435964	Gm13729	0.022873
Gene6233	OK	0.00632991	2.4932	0.049261	Gm13982	0.0320056
Gene6234	OK	2.03e-16	8.13692	0.201177	Gm13985	9.52e-15
Gene6248	OK	3.43e-06	4.49809	0.0946682	Gm14210	4.04e-05
Gene6260	OK	3.76e-07	4.9472	0.104218	Gm14327	5.21e-06
Gene6271	OK	3.65e-16	8.06532	0.197184	Gm14420	1.67e-14
Gene6296	OK	1.1e-12	7.02163	0.173331	Gm14586	3.24e-11
Gene6310	OK	1.4e-06	4.68441	0.107507	Gm15083	1.78e-05
Gene6317	OK	0.00015381	3.6088	0.0866525	Gm15210	0.00127702
Gene6328	OK	3.67e-14	7.48177	0.184216	Gm15401	1.29e-12
Gene6332	OK	0.000422672	3.3375	0.0800396	Gm15421	0.00309241
Gene6337	OK	0.000970315	3.09917	0.0737295	Gm15453	0.00641824
Gene6343	OK	1.38e-06	4.6881	0.113722	Gm15527	1.75e-05
Gene6345	OK	0.00747163	2.43375	0.0549171	Gm15558	0.0367831
Gene6348	OK	0.00475381	2.59324	0.0600814	Gm15614	0.0252074
Gene6361	OK	1.05e-05	4.25419	0.0971607	Gm15753	0.000112692
Gene6364	OK	2.13e-13	7.2473	0.179001	Gm15772	6.86e-12
Gene6365	OK	9.11e-06	4.28573	0.103054	Gm15776	9.87e-05
Gene6382	OK	5.94e-06	4.3798	0.10553	Gm16041	6.71e-05
Gene6391	OK	4.54e-17	8.31618	0.205258	Gm16152	2.34e-15
Gene6396	OK	0.0014683	2.9743	0.0707782	Gm16222	0.00912815
Gene6400	OK	0.00789032	2.41395	0.0558539	Gm16246	0.0384459
Gene6403	OK	0.00221664	2.84556	0.0676388	Gm16287	0.0131184
Gene6409	OK	0.00559003	2.53702	0.0415998	Gm16364	0.0287987
Gene6425	OK	2.47e-25	10.3339	0.256681	Gm16630	3.55e-23
Gene6438	OK	0.00276355	2.77459	0.0574836	Gm16938	0.0158366
Gene6453	OK	1.82e-05	4.1296	0.0995903	Gm17388	0.000186292
Gene6461	OK	7.98e-16	7.96935	0.168799	Gm17756	3.45e-14
Gene6468	OK	1.32e-18	8.72631	0.216185	Gm17821	8.16e-17
Gene6471	OK	6.18e-13	7.10131	0.175311	Gm1821	1.89e-11
Gene6494	OK	0.0103591	2.31308	0.0531572	Gm1976	0.0482285
Gene6503	OK	8.62e-18	8.511	0.21077	Gm19950	4.86e-16
Gene6504	OK	5.29e-07	4.88048	0.0313121	Gm20005	7.18e-06
Gene6513	OK	0.000402316	3.3512	0.072464	Gm20139	0.00296041
Gene6520	OK	0.00543953	2.54656	0.0585183	Gm2023	0.028167
Gene6526	OK	1.45e-07	5.12959	0.12466	Gm20275	2.15e-06
Gene6529	OK	8.75e-24	9.98633	0.247989	Gm20337	1.1e-21
Gene6531	OK	7.98e-13	7.06593	0.174413	Gm20362	2.39e-11
Gene6550	OK	2.48e-26	10.5521	0.262253	Gm20736	4.09e-24
Gene6553	OK	5.25e-06	4.4068	0.10641	Gm20741	5.97e-05
Gene6559	OK	0.000208306	3.52933	0.0826315	Gm20753	0.00166705
Gene6562	OK	8.88e-11	6.37948	0.156993	Gm20764	2.02e-09
Gene6607	OK	7.03e-17	8.2643	0.204559	Gm20899	3.52e-15
Gene6627	OK	0.00057495	3.25102	0.0754353	Gm21104	0.00405145
Gene6633	OK	0.00183205	2.90572	0.0632163	Gm21149	0.0111216
Gene6637	OK	0.00326491	2.71992	0.0588232	Gm21190	0.0183368
Gene6654	OK	3.17e-10	6.18162	0.151471	Gm21319	6.76e-09
Gene6690	OK	0.0101306	2.32147	0.0538569	Gm21811	0.047524
Gene6702	OK	6.95e-07	4.82642	0.117179	Gm2193	9.2e-06
Gene6707	OK	1.04e-15	7.93645	0.196352	Gm2225	4.44e-14
Gene6711	OK	0.00965885	2.33934	0.0547152	Gm2423	0.0456326
Gene6717	OK	0.000440827	3.3258	0.077415	Gm2457	0.0032083
Gene6722	OK	1.9e-09	5.89284	0.142537	Gm2539	3.63e-08
Gene6725	OK	0.00134402	3.00133	0.0693022	Gm2564	0.00845033
Gene6728	OK	9.74e-07	4.75871	0.116257	Gm2614	1.26e-05
Gene6732	OK	2.17e-34	12.1728	0.303099	Gm26555	1e-31
Gene6739	OK	9.28e-05	3.73792	0.0620949	Gm2666	0.000809029
Gene6753	OK	0.0023383	2.8285	0.0642	Gm26793	0.0137503
Gene6761	OK	4.28e-06	4.45087	0.10034	Gm26885	4.94e-05
Gene6768	OK	0.00409355	2.64425	0.0541344	Gm27167	0.0223566
Gene6774	OK	0.0102533	2.31695	-0.00114796	Gm2762	0.047816
Gene6777	OK	0.00686573	2.46421	0.0578689	Gm28068	0.0342565
Gene6787	OK	5.53e-05	3.8659	0.092606	Gm2824	0.000510428
Gene6804	OK	3.82e-06	4.47488	0.107874	Gm28609	4.45e-05
Gene6813	OK	8.2e-09	5.64625	0.135085	Gm28818	1.46e-07
Gene6834	OK	2.19e-10	6.23979	0.153597	Gm29376	4.75e-09
Gene6849	OK	7.69e-05	3.78497	0.0912321	Gm29680	0.000683911
Gene6851	OK	4.34e-06	4.44783	0.107891	Gm29683	4.99e-05
Gene6853	OK	0.000610394	3.23398	0.0777788	Gm29690	0.00428194
Gene6855	OK	0.000218353	3.51685	0.0838742	Gm29711	0.0017341
Gene6871	OK	0.00186011	2.90096	0.0466478	Gm29790	0.0112609
Gene6884	OK	0.00811549	2.40368	0.0564014	Gm29886	0.0393356
Gene6891	OK	0.0102533	2.31695	-0.00114796	Gm29942	0.047816
Gene6897	OK	2.55e-06	4.56083	0.109784	Gm2a	3.07e-05
Gene6901	OK	1.18e-05	4.22706	0.102518	Gm3002	0.000125956
Gene6916	OK	0.00533142	2.55356	0.0420307	Gm30092	0.0276995
Gene6936	OK	1.42e-05	4.186	0.0936599	Gm30207	0.00014838
Gene6946	OK	1.78e-06	4.63525	0.107948	Gm30266	2.21e-05
Gene6974	OK	5.96e-05	3.84764	0.0653648	Gm30440	0.000547269
Gene6975	OK	0.000130265	3.65168	0.0523998	Gm30447	0.00109742
Gene6986	OK	0.00100625	3.08838	0.0690511	Gm30515	0.00661945
Gene6990	OK	0.00446958	2.61437	0.0422009	Gm30534	0.0239771
Gene7002	OK	0.000294683	3.43646	0.0827036	Gm30586	0.00225833
Gene7008	OK	1.28e-05	4.20884	0.0971396	Gm30682	0.000135429
Gene7014	OK	1.17e-23	9.95733	0.247099	Gm30718	1.43e-21
Gene7047	OK	0.000279234	3.45102	0.0731717	Gm30959	0.00215584
Gene7048	OK	6.89e-10	6.05795	0.147065	Gm30963	1.41e-08
Gene7058	OK	0.00717196	2.44853	0.0576153	Gm31003	0.0355393
Gene7085	OK	2.84e-17	8.37164	0.206317	Gm31282	1.51e-15
Gene7091	OK	3.74e-17	8.33922	0.206504	Gm31300	1.97e-15
Gene7114	OK	0.00109031	3.06446	0.0734417	Gm31458	0.00708369
Gene7116	OK	0.00187682	2.89816	0.0405249	Gm31464	0.011329
Gene7118	OK	1.21e-08	5.57869	0.113614	Gm31475	2.11e-07
Gene7131	OK	9.51e-11	6.36898	0.156763	Gm31539	2.16e-09
Gene7143	OK	0.000221906	3.51256	0.0786299	Gm31623	0.00175728
Gene7145	OK	0.00187562	2.89836	0.0363932	Gm31635	0.011329
Gene7190	OK	0.00737263	2.43858	0.0568278	Gm31913	0.0364143
Gene7201	OK	0.00550256	2.54254	0.0338979	Gm32016	0.0284274
Gene7226	OK	2.24e-05	4.08072	0.0986665	Gm32211	0.000225162
Gene7227	OK	0.00545404	2.54563	0.04192	Gm32219	0.0282293
Gene7249	OK	5.75e-08	5.30126	0.129759	Gm32335	9.01e-07
Gene7253	OK	5.11e-05	3.88516	0.0910521	Gm32364	0.000475639
Gene7257	OK	2.56e-08	5.44719	0.130188	Gm32391	4.23e-07
Gene7280	OK	0.000178027	3.57068	0.0792603	Gm32498	0.00144985
Gene7297	OK	4.52e-17	8.31666	0.205034	Gm32643	2.34e-15
Gene7305	OK	0.0016094	2.94603	0.0587519	Gm32695	0.00989071
Gene7310	OK	0.00199363	2.87917	0.0595934	Gm32714	0.0119388
Gene7311	OK	0.00244689	2.81394	0.0540469	Gm32718	0.0143029
Gene7320	OK	2.34e-08	5.46269	0.123763	Gm32764	3.89e-07
Gene7330	OK	0.00320007	2.72654	0.0632371	Gm32811	0.0180336
Gene7332	OK	3.44e-05	3.98072	0.0952203	Gm32815	0.000333784
Gene7335	OK	5.38e-07	4.87727	0.0473841	Gm32830	7.29e-06
Gene7346	OK	6.14e-06	4.37266	0.106425	Gm32885	6.91e-05
Gene7349	OK	9.92e-11	6.36265	0.156245	Gm32892	2.24e-09
Gene7350	OK	5.45e-19	8.8254	0.218715	Gm32899	3.53e-17
Gene7365	OK	3.88e-16	8.05787	0.19462	Gm33002	1.76e-14
Gene7371	OK	0.00815425	2.40194	0.0549009	Gm33056	0.039466
Gene7377	OK	0.00726326	2.44397	0.0562668	Gm33104	0.0359381
Gene7381	OK	0.000129758	3.65268	0.0877318	Gm33135	0.00109426
Gene7386	OK	0.00652994	2.48213	0.0581634	Gm33167	0.0328273
Gene7398	OK	2.24e-06	4.58776	0.111036	Gm33228	2.73e-05
Gene7411	OK	0.000226056	3.50763	0.0791691	Gm33280	0.00178759
Gene7434	OK	2.73e-07	5.0092	0.0355752	Gm33438	3.89e-06
Gene7439	OK	3.59e-15	7.78113	0.192188	Gm33459	1.45e-13
Gene7440	OK	1.63e-09	5.91811	0.145201	Gm33466	3.15e-08
Gene7447	OK	5.26e-07	4.88179	0.115191	Gm33497	7.14e-06
Gene7461	OK	0.000663092	3.21025	0.0770961	Gm33591	0.00460234
Gene7490	OK	6.98e-14	7.39672	0.182088	Gm33784	2.37e-12
Gene7501	OK	0.000766224	3.16847	0.0602064	Gm33862	0.00521585
Gene7508	OK	0.00094093	3.10827	0.073349	Gm33938	0.00625657
Gene7509	OK	2.45e-05	4.0606	0.0970274	Gm33940	0.000244
Gene7519	OK	5.98e-07	4.85623	0.108935	Gm34011	8.03e-06
Gene7523	OK	5.02e-35	12.2917	0.305006	Gm34022	2.53e-32
Gene7529	OK	0.000386127	3.36255	0.079912	Gm34050	0.00286537
Gene7541	OK	1.71e-08	5.518	0.134385	Gm34121	2.93e-07
Gene7544	OK	0.000234328	3.49806	0.0709966	Gm34147	0.00184511
Gene7548	OK	6.26e-05	3.83553	0.0902008	Gm34156	0.000572035
Gene7559	OK	0.00252633	2.80366	0.0653671	Gm34220	0.0146744
Gene7560	OK	1.24e-09	5.96248	0.115331	Gm34223	2.47e-08
Gene7567	OK	0.0079646	2.41053	0.0497498	Gm34249	0.0387852
Gene7578	OK	0.000564184	3.25639	0.0722394	Gm34335	0.00398064
Gene7581	OK	0.00401698	2.65064	0.059936	Gm3435	0.0219817
Gene7607	OK	2.3e-06	4.58213	0.110358	Gm34595	2.8e-05
Gene7621	OK	0.00201686	2.87551	0.067818	Gm34654	0.0120605
Gene7622	OK	0.000340842	3.39684	0.0814075	Gm34655	0.00257178
Gene7627	OK	0.00597099	2.51385	0.0534218	Gm34696	0.0304594
Gene7630	OK	0.00572348	2.52875	0.0373037	Gm34724	0.0293317
Gene7632	OK	2.84e-06	4.5377	0.103733	Gm34738	3.4e-05
Gene7635	OK	0.00381628	2.66791	0.0628865	Gm34746	0.0210148
Gene7650	OK	7.35e-13	7.07731	0.174264	Gm34858	2.21e-11
Gene7653	OK	7.55e-05	3.78955	0.0918316	Gm34865	0.000674304
Gene7658	OK	1.06e-06	4.74208	0.11422	Gm34894	1.36e-05
Gene7662	OK	2.83e-17	8.37191	0.206752	Gm34917	1.51e-15
Gene7671	OK	0.000504187	3.28818	0.0761538	Gm35001	0.00360933
Gene7673	OK	0.000271471	3.45862	0.0726341	Gm35019	0.00210273
Gene7674	OK	4.31e-06	4.44906	0.101877	Gm35021	4.97e-05
Gene7684	OK	7.12e-08	5.26202	0.118087	Gm35073	1.11e-06
Gene7720	OK	0.000273866	3.45626	0.0827452	Gm35319	0.00212029
Gene7723	OK	3.43e-05	3.98116	0.0962669	Gm35338	0.000333474
Gene7725	OK	0.00839185	2.39141	0.0457982	Gm35340	0.0404629
Gene7733	OK	5.8e-13	7.11014	0.175276	Gm35372	1.79e-11
Gene7735	OK	0.00241429	2.81825	0.04734	Gm35380	0.0141372
Gene7744	OK	0.00118972	3.03827	0.0276753	Gm35425	0.00759792
Gene7748	OK	9.21e-32	11.6687	0.290385	Gm35439	2.84e-29
Gene7750	OK	0.00134594	3.00089	0.0592618	Gm35464	0.00845279
Gene7753	OK	0.000523259	3.27771	0.0513995	Gm35469	0.00372508
Gene7754	OK	1.06e-08	5.60206	0.137227	Gm35486	1.86e-07
Gene7756	OK	0.00157649	2.95242	0.0698131	Gm35507	0.00970641
Gene7763	OK	0.00668075	2.47399	0.0427926	Gm35564	0.0334472
Gene7791	OK	0.000174162	3.57643	0.0863912	Gm3579	0.00142255
Gene7806	OK	0.00881226	2.37341	0.0554323	Gm35909	0.0422085
Gene7807	OK	0.00878901	2.37439	0.0558308	Gm35911	0.0421214
Gene7828	OK	4.79e-13	7.13644	0.174965	Gm36118	1.49e-11
Gene7841	OK	0.00439384	2.62021	0.0613332	Gm36180	0.0236764
Gene7845	OK	8.21e-05	3.76862	0.0891128	Gm36190	0.00072296
Gene7849	OK	0.00789378	2.41379	0.0314467	Gm36196	0.0384516
Gene7850	OK	2.96e-12	6.88156	0.169769	Gm36198	8.11e-11
Gene7862	OK	2.97e-08	5.42077	0.129042	Gm36279	4.84e-07
Gene7868	OK	0.00035168	3.38827	0.0656788	Gm36298	0.00264037
Gene7872	OK	2.84e-21	9.3956	0.228721	Gm36317	2.49e-19
Gene7882	OK	0.00952446	2.34457	0.0425014	Gm36373	0.0451516
Gene7885	OK	9.06e-06	4.28696	0.0881606	Gm36384	9.83e-05
Gene7889	OK	9.59e-21	9.26679	0.229557	Gm36401	8.14e-19
Gene7902	OK	0.0104829	2.3086	0.0465786	Gm36456	0.0486415
Gene7908	OK	4.23e-05	3.93082	0.065157	Gm36496	0.00040086
Gene7915	OK	6e-09	5.69983	0.0925114	Gm36539	1.09e-07
Gene7928	OK	6e-09	5.69983	0.0925114	Gm36595	1.09e-07
Gene7935	OK	0.000748643	3.17521	0.0752644	Gm36623	0.00511291
Gene7938	OK	0.00231194	2.83213	0.0647181	Gm36655	0.0136145
Gene7944	OK	0.0068645	2.46428	0.0575326	Gm36677	0.0342565
Gene7965	OK	2.45e-06	4.56905	0.109789	Gm36790	2.96e-05
Gene7997	OK	1.04e-06	4.74522	0.115195	Gm37013	1.35e-05
Gene8000	OK	1.49e-07	5.12448	0.0992168	Gm3734	2.2e-06
Gene8006	OK	2.89e-37	12.7019	0.316455	Gm3871	2e-34
Gene8012	OK	4.39e-06	4.44526	0.108142	Gm3934	5.04e-05
Gene8013	OK	0.00104043	3.07844	0.0651332	Gm3942	0.0068173
Gene8015	OK	0.000118894	3.67507	0.0679261	Gm3973	0.00101033
Gene8016	OK	0.000162213	3.59497	0.0861095	Gm4024	0.00133942
Gene8025	OK	1.87e-05	4.12349	0.0989608	Gm4221	0.000190953
Gene8035	OK	2.58e-06	4.55858	0.110333	Gm4419	3.1e-05
Gene8039	OK	0.00256422	2.79885	0.0582139	Gm4466	0.0148685
Gene8040	OK	2.55e-05	4.05061	0.0979003	Gm4477	0.000253594
Gene8045	OK	1.54e-20	9.21624	0.22861	Gm4581	1.26e-18
Gene8046	OK	3.58e-23	9.84571	0.24416	Gm4604	4.03e-21
Gene8048	OK	1.36e-07	5.14235	0.125868	Gm4705	2.01e-06
Gene8050	OK	0.000763525	3.16949	0.0740568	Gm4737	0.0051996
Gene8054	OK	1.1e-33	12.04	0.299899	Gm4786	4.34e-31
Gene8055	OK	2.4e-28	10.9795	0.243781	Gm4788	4.75e-26
Gene8072	OK	1.97e-08	5.49347	0.134518	Gm4951	3.33e-07
Gene8076	OK	3.61e-05	3.96912	0.0916679	Gm4983	0.000348136
Gene8079	OK	0.00650309	2.4836	0.0396475	Gm5039	0.0327419
Gene8081	OK	4.93e-08	5.32926	0.130389	Gm5069	7.78e-07
Gene8084	OK	1.1e-18	8.74639	0.216784	Gm5093	6.91e-17
Gene8085	OK	0.00145455	2.97718	0.025202	Gm5103	0.00904945
Gene8104	OK	2.18e-05	4.08787	0.0989201	Gm5177	0.000219121
Gene8108	OK	4.9e-17	8.30717	0.205558	Gm536	2.5e-15
Gene8116	OK	0.00124248	3.02517	0.0655284	Gm5434	0.00788983
Gene8122	OK	2.65e-05	4.04201	0.097623	Gm5469	0.00026229
Gene8123	OK	1.04e-26	10.6337	0.264241	Gm5478	1.76e-24
Gene8124	OK	8.2e-10	6.03002	0.148072	Gm5481	1.66e-08
Gene8128	OK	1.99e-08	5.4919	0.134418	Gm5523	3.35e-07
Gene8133	OK	1.34e-14	7.61256	0.188086	Gm5566	5.01e-13
Gene8143	OK	3.03e-07	4.98961	0.121442	Gm5607	4.27e-06
Gene8146	OK	3.18e-11	6.53514	0.160632	Gm5621	7.67e-10
Gene8156	OK	2.55e-09	5.84387	0.143136	Gm5766	4.81e-08
Gene8158	OK	0.00805676	2.40633	0.0567032	Gm5779	0.0391308
Gene8159	OK	0.00121589	3.0317	0.0560064	Gm5784	0.00775019
Gene8170	OK	1.08e-29	11.2561	0.280086	Gm5854	2.5e-27
Gene8175	OK	2.91e-20	9.14747	0.226788	Gm5879	2.3e-18
Gene8180	OK	2.67e-08	5.43991	0.133443	Gm5908	4.39e-07
Gene8181	OK	0.00732623	2.44086	0.0564529	Gm5914	0.0361958
Gene8183	OK	0.00434064	2.62436	0.061804	Gm5922	0.0234214
Gene8187	OK	1.46e-32	11.8246	0.294283	Gm5941	4.84e-30
Gene8196	OK	1.74e-15	7.87255	0.194553	Gm6109	7.28e-14
Gene8206	OK	3.32e-11	6.52877	0.160856	Gm6251	7.97e-10
Gene8207	OK	2.45e-22	9.65016	0.23964	Gm6252	2.43e-20
Gene8218	OK	6.66e-06	4.35466	0.105649	Gm6402	7.44e-05
Gene8221	OK	9.36e-07	4.76669	0.0839443	Gm6410	1.22e-05
Gene8229	OK	1.17e-10	6.33755	0.156034	Gm6485	2.61e-09
Gene8232	OK	0.00184814	2.90298	0.0691946	Gm6525	0.0112006
Gene8233	OK	1.95e-05	4.11387	0.099281	Gm6548	0.000198597
Gene8237	OK	6.46e-32	11.6988	0.291246	Gm6570	2.03e-29
Gene8238	OK	0.00953439	2.34418	0.0459693	Gm6578	0.0451858
Gene8244	OK	4.58e-07	4.90902	0.119606	Gm6607	6.25e-06
Gene8248	OK	0.00189044	2.89589	0.0682464	Gm6644	0.0113947
Gene8252	OK	0.00397474	2.65421	0.0631155	Gm6654	0.0217649
Gene8255	OK	2.18e-05	4.08766	0.0989156	Gm6682	0.000219194
Gene8258	OK	1.34e-13	7.30912	0.180515	Gm6745	4.44e-12
Gene8259	OK	0.000156239	3.60473	0.0866806	Gm6747	0.00129395
Gene8265	OK	3.41e-07	4.96651	0.120942	Gm6793	4.76e-06
Gene8273	OK	3.77e-06	4.47799	0.109111	Gm6867	4.39e-05
Gene8280	OK	1.31e-06	4.69787	0.114208	Gm6958	1.67e-05
Gene8282	OK	2.46e-06	4.56816	0.111064	Gm6981	2.97e-05
Gene8283	OK	9.45e-12	6.71432	0.16554	Gm6983	2.45e-10
Gene8285	OK	2.47e-12	6.90725	0.170301	Gm6988	6.88e-11
Gene8290	OK	0.00373629	2.67502	0.0550288	Gm7099	0.0206495
Gene8300	OK	4.08e-06	4.46094	0.0766584	Gm7211	4.73e-05
Gene8303	OK	7.49e-20	9.04496	0.224376	Gm7285	5.41e-18
Gene8304	OK	1.82e-18	8.68933	0.215329	Gm7299	1.12e-16
Gene8305	OK	0.00569487	2.53051	0.0568173	Gm7334	0.0292211
Gene8306	OK	0.00084083	3.14136	0.0752645	Gm7338	0.00566572
Gene8312	OK	5.79e-24	10.0271	0.249051	Gm7429	7.53e-22
Gene8316	OK	9.21e-20	9.02226	0.223237	Gm7609	6.6e-18
Gene8318	OK	3.25e-14	7.4976	0.185079	Gm7634	1.15e-12
Gene8328	OK	4.04e-11	6.49929	0.16015	Gm7866	9.6e-10
Gene8329	OK	1.07e-05	4.24918	0.101915	Gm7931	0.00011495
Gene8342	OK	1.75e-07	5.0947	0.124468	Gm8055	2.55e-06
Gene8348	OK	6.8e-07	4.83071	0.080102	Gm8149	9.02e-06
Gene8351	OK	1.08e-05	4.24666	0.103336	Gm8210	0.000116099
Gene8352	OK	1.53e-09	5.92815	0.145761	Gm8213	2.99e-08
Gene8364	OK	2.79e-11	6.55474	0.161495	Gm8290	6.81e-10
Gene8369	OK	1.48e-20	9.22048	0.228655	Gm8430	1.22e-18
Gene8370	OK	7.26e-09	5.6671	0.139184	Gm8451	1.3e-07
Gene8375	OK	2.63e-21	9.4037	0.233266	Gm8623	2.33e-19
Gene8376	OK	3.19e-05	3.99859	0.097062	Gm8624	0.000310939
Gene8379	OK	1.41e-08	5.55254	0.136271	Gm8680	2.43e-07
Gene8380	OK	6.65e-12	6.76544	0.166784	Gm8692	1.76e-10
Gene8396	OK	4.25e-05	3.92995	0.0953559	Gm8925	0.000401858
Gene8407	OK	0.000646525	3.21752	0.0772494	Gm9115	0.00449863
Gene8412	OK	0.00186797	2.89964	0.0654854	Gm9222	0.0113002
Gene8413	OK	0.000330646	3.40514	0.0821366	Gm9234	0.00250166
Gene8417	OK	0.0021347	2.85754	0.0601319	Gm9292	0.0126695
Gene8419	OK	2.51e-19	8.9119	0.220994	Gm9385	1.72e-17
Gene8429	OK	2.72e-29	11.1743	0.278026	Gm9703	5.88e-27
Gene8437	OK	2.39e-06	4.57431	0.109405	Gm9769	2.89e-05
Gene8439	OK	2.34e-05	4.07153	0.0989084	Gm9780	0.000233803
Gene8440	OK	2.95e-15	7.80589	0.192903	Gm9794	1.2e-13
Gene8458	OK	0.001653	2.93775	0.0695984	Gmeb1	0.0101437
Gene8471	OK	0.00185836	2.90125	0.0683922	Gna13	0.0112544
Gene8474	OK	0.00719073	2.44759	0.0557077	Gnai1	0.0356216
Gene8475	OK	4.62e-34	12.111	0.301076	Gnai2	1.97e-31
Gene8480	OK	2.85e-20	9.15002	0.226984	Gnas	2.25e-18
Gene8482	OK	0.00221483	2.84582	0.0676249	Gnb1	0.0131171
Gene8484	OK	0.00124987	3.02337	0.072206	Gnb2	0.00793031
Gene8485	OK	1.3e-22	9.71532	0.24121	Gnb2l1	1.33e-20
Gene8493	OK	0.000244754	3.48643	0.05133	Gng2	0.00191361
Gene8496	OK	1.77e-05	4.13586	0.0991113	Gng5	0.000181734
Gene8501	OK	0.00196908	2.88307	0.0654464	Gnl2	0.0118126
Gene8502	OK	0.00832231	2.39447	0.0558517	Gnl3	0.0401858
Gene8508	OK	0.00383087	2.66662	0.0591522	Gnpnat1	0.0210742
Gene8527	OK	8.42e-06	4.30306	0.0888817	Gorasp1	9.22e-05
Gene8528	OK	0.00568021	2.53141	0.0590197	Gorasp2	0.0291819
Gene8530	OK	0.00100449	3.0889	0.0724641	Gosr2	0.00661048
Gene8532	OK	3.79e-11	6.50856	0.160311	Got1l1	9.08e-10
Gene8539	OK	0.00027541	3.45474	0.0806533	Gpalpp1	0.00213027
Gene8543	OK	0.0046063	2.60406	0.0397476	Gpatch1	0.0245758
Gene8545	OK	3.52e-18	8.61413	0.213076	Gpatch2	2.09e-16
Gene8551	OK	0.00110477	3.06052	0.0606782	Gpbp1l1	0.00715992
Gene8553	OK	2.51e-08	5.45085	0.133261	Gpc3	4.15e-07
Gene8555	OK	2.2e-09	5.86837	0.14226	Gpc6	4.18e-08
Gene8561	OK	3.28e-09	5.80188	0.142157	Gpi1	6.07e-08
Gene8564	OK	0.000503236	3.28871	0.0780914	Gpm6b	0.00360534
Gene8568	OK	1.26e-05	4.21389	0.101921	Gpnmb	0.000132769
Gene8578	OK	7.69e-08	5.24802	0.127894	Gpr133	1.18e-06
Gene8585	OK	0.000243966	3.4873	0.0832749	Gpr157	0.00190835
Gene8593	OK	0.00526585	2.55787	0.0390053	Gpr176	0.0274227
Gene8595	OK	0.00835104	2.3932	0.0521327	Gpr180	0.0403012
Gene8604	OK	0.00439502	2.62011	0.0609072	Gpr64	0.0236764
Gene8605	OK	0.000889977	3.12469	0.0523542	Gpr65	0.00596546
Gene8614	OK	0.000132987	3.64637	0.0860806	Gprc5c	0.00111752
Gene8623	OK	8.37e-07	4.78918	0.116973	Gpx1	1.1e-05
Gene8624	OK	2.69e-08	5.43829	0.133416	Gpx3	4.42e-07
Gene8625	OK	6.98e-06	4.34448	0.105587	Gpx4	7.75e-05
Gene8634	OK	0.0042244	2.63359	0.0508122	Gramd4	0.0229282
Gene8635	OK	0.000399146	3.35339	0.0648928	Grap	0.00295434
Gene8638	OK	0.00470368	2.59688	0.0602099	Grb10	0.0249911
Gene8639	OK	0.00730278	2.44201	0.0554134	Grb2	0.0361014
Gene8641	OK	0.00286643	2.76268	0.065275	Grcc10	0.0163754
Gene8643	OK	3.81e-05	3.95634	0.0732881	Greb1l	0.00036495
Gene8647	OK	0.010243	2.31733	0.0353944	Gria1	0.047816
Gene8654	OK	0.00123298	3.02749	0.0699546	Grik5	0.00785275
Gene8659	OK	2.84e-18	8.63894	0.213347	Grina	1.7e-16
Gene8663	OK	0.00157558	2.95259	0.0701226	Grk4	0.00970439
Gene8669	OK	3.58e-10	6.16272	0.150904	Grn	7.59e-09
Gene8689	OK	0.0100251	2.32541	0.0538025	Gsn	0.0471193
Gene8690	OK	6.85e-05	3.81337	0.090511	Gspt1	0.000620171
Gene8699	OK	2.16e-25	10.3471	0.257185	Gstm1	3.12e-23
Gene8700	OK	0.000191273	3.55184	0.0857461	Gstm2	0.00154411
Gene8701	OK	2.75e-06	4.5451	0.110462	Gstm3	3.29e-05
Gene8702	OK	0.00427482	2.62956	0.0540718	Gstm4	0.0231604
Gene8703	OK	1.48e-11	6.64825	0.161968	Gstm5	3.75e-10
Gene8706	OK	0.00480709	2.58941	0.0575971	Gsto1	0.0254187
Gene8708	OK	9.8e-05	3.72402	0.0899634	Gstp1	0.000849745
Gene8709	OK	1.95e-06	4.61705	0.112419	Gstp2	2.4e-05
Gene8710	OK	5.68e-08	5.30339	0.129121	Gstt1	8.93e-07
Gene8717	OK	0.000671748	3.20652	0.0753753	Gtdc1	0.00465271
Gene8724	OK	0.00470624	2.5967	0.0604808	Gtf2f1	0.0249967
Gene8731	OK	0.00371463	2.67696	0.0632868	Gtf2i	0.0205572
Gene8736	OK	0.000971034	3.09895	0.0644921	Gtf3c2	0.00641824
Gene8741	OK	0.00623617	2.49849	0.0588035	Gtpbp1	0.0315892
Gene8743	OK	0.000898492	3.12188	0.0691269	Gtpbp2	0.00601526
Gene8775	OK	0.000107277	3.70123	0.0890299	H13	0.000920547
Gene8779	OK	2.03e-11	6.60155	0.16232	H1fx	5.08e-10
Gene8783	OK	0.00106597	3.07121	0.0737028	H2-D1	0.00694904
Gene8785	OK	0.0102533	2.31695	-0.00114796	H2-DMa	0.047816
Gene8790	OK	1.08e-19	9.00445	0.223339	H2-K1	7.7e-18
Gene8803	OK	3.81e-22	9.60484	0.238414	H2-Q4	3.69e-20
Gene8805	OK	0.00426535	2.63031	0.061692	H2-Q6	0.0231202
Gene8809	OK	0.00068286	3.2018	0.0763425	H2-T10	0.00472378
Gene8810	OK	3.41e-35	12.323	0.306882	H2-T18	1.77e-32
Gene8811	OK	0.010444	2.31	0.0537183	H2-T22	0.0484878
Gene8812	OK	3.34e-12	6.86445	0.169205	H2-T23	9.02e-11
Gene8813	OK	6.31e-05	3.83371	0.0903769	H2-T24	0.000575732
Gene8814	OK	9.75e-14	7.35221	0.181575	H2-T3	3.27e-12
Gene8815	OK	0.000217533	3.51785	0.0813713	H2-t3-like	0.00172841
Gene8818	OK	0.00513739	2.56644	0.0574345	H2afj	0.0269086
Gene8819	OK	6.1e-06	4.37382	0.103013	H2afv	6.87e-05
Gene8820	OK	2.8e-15	7.81243	0.192893	H2afx	1.15e-13
Gene8824	OK	0.000450316	3.31986	0.0797025	H3f3a	0.00326877
Gene8825	OK	3.82e-12	6.8453	0.168908	H3f3b	1.03e-10
Gene8829	OK	1.38e-11	6.65927	0.163172	H6pd	3.5e-10
Gene8845	OK	3.62e-06	4.48644	0.109378	Hap1	4.24e-05
Gene8848	OK	0.00324173	2.72227	0.0614557	Hars	0.0182303
Gene8850	OK	0.000570577	3.25319	0.0782736	Has1	0.00402404
Gene8854	OK	5.54e-17	8.29259	0.205058	Haus2	2.78e-15
Gene8871	OK	2.58e-06	4.55841	0.109164	Hbp1	3.1e-05
Gene8893	OK	0.00962378	2.3407	0.0501294	Hdc	0.0455316
Gene8896	OK	1.69e-12	6.96084	0.169954	Hdgf	4.85e-11
Gene8899	OK	3.01e-05	4.01219	0.0883324	Hdgfrp3	0.000294761
Gene8902	OK	5e-11	6.4671	0.158894	Hdlbp	1.17e-09
Gene8907	OK	0.00468701	2.5981	0.0580338	Heatr5b	0.0249265
Gene8908	OK	0.000482597	3.30048	0.0781604	Heatr6	0.00348587
Gene8912	OK	0.0101948	2.3191	0.0534443	Hectd1	0.0477574
Gene8915	OK	3.94e-26	10.5086	0.259924	Heg1	6.37e-24
Gene8932	OK	0.000385458	3.36303	0.0781053	Herpud2	0.00286168
Gene8944	OK	0.00551167	2.54196	0.0353154	Hgf	0.0284655
Gene8958	OK	1.2e-12	7.00852	0.171305	Hif1a	3.53e-11
Gene8962	OK	0.00730222	2.44204	0.0560037	Higd2a	0.0361014
Gene8981	OK	3.1e-06	4.5192	0.0937728	Hist1h2ab	3.68e-05
Gene8982	OK	0.00347812	2.69893	0.0577165	Hist1h2ac	0.0193902
Gene8983	OK	2.93e-06	4.53109	0.0924483	Hist1h2ad	3.49e-05
Gene8984	OK	0.00114744	3.04915	0.0628086	Hist1h2ae	0.00737515
Gene8986	OK	1.63e-05	4.15381	0.0865133	Hist1h2ag	0.000168977
Gene8991	OK	0.000839904	3.14168	0.0663833	Hist1h2an	0.00566177
Gene8993	OK	0.000203827	3.53508	0.0760194	Hist1h2ap	0.00163593
Gene8997	OK	0.00433758	2.6246	0.0581437	Hist1h2be	0.0234178
Gene9008	OK	6.27e-05	3.83543	0.0839149	Hist1h2br	0.000572035
Gene9029	OK	0.00895533	2.36746	0.0508005	Hist2h2aa1	0.0427714
Gene9037	OK	1.12e-05	4.23972	0.0847661	Hist3h2a	0.000119517
Gene9045	OK	2.67e-06	4.55123	0.104414	Hk1	3.2e-05
Gene9046	OK	4.44e-07	4.91494	0.119458	Hk2	6.08e-06
Gene9052	OK	0.0104352	2.31032	0.0488593	Hmbox1	0.0484739
Gene9061	OK	0.00547899	2.54404	0.0598499	Hmga2	0.0283319
Gene9072	OK	1.68e-06	4.64765	0.112478	Hmgcs2	2.1e-05
Gene9073	OK	0.00752477	2.43118	0.0572795	Hmgn1	0.0370337
Gene9074	OK	1.22e-05	4.21979	0.101293	Hmgn2	0.000129757
Gene9078	OK	7.52e-25	10.2268	0.253863	Hmgxb4	1.05e-22
Gene9079	OK	0.00449687	2.61229	0.0564396	Hmha1	0.0240881
Gene9081	OK	0.00526851	2.55769	0.0606773	Hmox1	0.0274227
Gene9084	OK	0.000312801	3.42027	0.0820539	Hn1	0.00238509
Gene9091	OK	0.000121047	3.67048	0.0885279	Hnrnpa2b1	0.00102684
Gene9092	OK	1.6e-09	5.9214	0.145428	Hnrnpa3	3.1e-08
Gene9093	OK	2.22e-07	5.04883	0.123161	Hnrnpab	3.22e-06
Gene9094	OK	0.00177612	2.91541	0.0689703	Hnrnpc	0.0108392
Gene9097	OK	9.1e-05	3.74284	0.0902317	Hnrnpf	0.000796281
Gene9098	OK	0.00145037	2.97807	0.0709763	Hnrnph1	0.00902683
Gene9100	OK	0.0103076	2.31496	0.052128	Hnrnph3	0.0480213
Gene9101	OK	5.96e-13	7.10629	0.174851	Hnrnpk	1.83e-11
Gene9103	OK	0.00379552	2.66974	0.0603227	Hnrnpll	0.0209282
Gene9104	OK	0.000585827	3.24569	0.0774581	Hnrnpm	0.00411763
Gene9106	OK	1.55e-07	5.11701	0.124138	Hnrnpu	2.28e-06
Gene9107	OK	0.0105888	2.3048	0.0528891	Hnrnpul1	0.0490779
Gene9112	OK	0.00389761	2.66081	0.0541381	Homer3	0.0214131
Gene9115	OK	0.0070404	2.4552	0.0573154	Hook2	0.0349726
Gene9142	OK	0.00088951	3.12484	0.0750447	Hp	0.00596474
Gene9143	OK	2.35e-06	4.57789	0.109633	Hp1bp3	2.85e-05
Gene9148	OK	7.28e-06	4.33516	0.10498	Hpgds	8.06e-05
Gene9169	OK	0.00322458	2.72403	0.0616784	Hs6st1	0.018159
Gene9172	OK	3.07e-05	4.00724	0.0957535	Hsbp1	0.000300129
Gene9175	OK	4.5e-05	3.91588	0.0944475	Hsd11b1	0.000424348
Gene9178	OK	0.006164	2.50261	0.0586759	Hsd17b11	0.0312999
Gene9184	OK	0.00578743	2.52485	0.0583534	Hsd3b7	0.0296412
Gene9192	OK	8.99e-29	11.0678	0.275392	Hsp90aa1	1.85e-26
Gene9193	OK	1.91e-23	9.90838	0.246162	Hsp90ab1	2.29e-21
Gene9194	OK	1.31e-17	8.46206	0.209633	Hsp90b1	7.23e-16
Gene9195	OK	4.78e-05	3.90135	0.0306041	Hspa12a	0.000448357
Gene9196	OK	0.0035933	2.68807	0.0603651	Hspa13	0.0199655
Gene9204	OK	3.39e-28	10.9483	0.272397	Hspa5	6.47e-26
Gene9205	OK	2.35e-17	8.39417	0.2078	Hspa8	1.25e-15
Gene9206	OK	0.00111008	3.05908	0.0730648	Hspa9	0.0071831
Gene9207	OK	2.59e-10	6.21332	0.152835	Hspb1	5.59e-09
Gene9209	OK	2.88e-12	6.88546	0.169466	Hspb2	7.93e-11
Gene9210	OK	7.98e-23	9.76465	0.242294	Hspb6	8.35e-21
Gene9212	OK	1.99e-10	6.25515	0.153485	Hspb8	4.34e-09
Gene9217	OK	0.00652503	2.4824	0.058173	Hspe1	0.0328167
Gene9218	OK	9.72e-11	6.36562	0.156515	Hspg2	2.2e-09
Gene9219	OK	1.78e-09	5.90312	0.144307	Hsph1	3.43e-08
Gene9226	OK	3.9e-10	6.14879	0.150889	Htra1	8.21e-09
Gene9228	OK	2.71e-13	7.21432	0.178193	Htra3	8.65e-12
Gene9232	OK	1.14e-06	4.72766	0.114222	Huwe1	1.46e-05
Gene9234	OK	0.00509351	2.56942	0.0603768	Hyal1	0.0267198
Gene9235	OK	0.00443469	2.61705	0.0355405	Hyal2	0.0238361
Gene9236	OK	1.51e-14	7.59744	0.186891	Hyal3	5.58e-13
Gene9239	OK	5.66e-16	8.01159	0.197834	Hykk	2.51e-14
Gene9248	OK	4.59e-05	3.91135	0.0945478	I830127L07Rik	0.000431895
Gene9256	OK	0.000881731	3.12742	0.0750302	Icam1	0.00591496
Gene9271	OK	0.000206354	3.53182	0.0774397	Ide	0.00165309
Gene9272	OK	0.00039922	3.35333	0.0792641	Idh1	0.00295434
Gene9286	OK	2.03e-08	5.48837	0.134685	Ier5	3.41e-07
Gene9290	OK	0.000506567	3.28685	0.0783675	Ifi203	0.00362332
Gene9291	OK	3.84e-20	9.11755	0.226053	Ifi204	2.99e-18
Gene9292	OK	9.14e-12	6.7192	0.165622	Ifi205	2.38e-10
Gene9293	OK	0.00453699	2.60925	0.0617796	Ifi27	0.0242683
Gene9304	OK	0.000349147	3.39025	0.0801616	Ifitm1	0.00262255
Gene9306	OK	2.54e-12	6.90354	0.169868	Ifitm2	7.04e-11
Gene9307	OK	5e-10	6.10926	0.150342	Ifitm3	1.03e-08
Gene9312	OK	0.00560781	2.53591	0.059723	Ifnar1	0.0288545
Gene9316	OK	0.000796333	3.15725	0.0752395	Ifngr1	0.0053943
Gene9318	OK	4.52e-10	6.12554	0.150112	Ifnk	9.38e-09
Gene9320	OK	5.24e-09	5.72262	0.140431	Ifrd1	9.54e-08
Gene9323	OK	0.00244265	2.8145	0.0549078	Ift140	0.0142882
Gene9336	OK	0.00470077	2.5971	0.0582078	Igbp1	0.0249836
Gene9339	OK	4.89e-20	9.09145	0.225134	Igf1	3.68e-18
Gene9344	OK	0.00611251	2.50558	0.0570838	Igf2r	0.031086
Gene9347	OK	0.000670386	3.20711	0.0771645	Igfbp4	0.00464522
Gene9349	OK	1.27e-06	4.705	0.114932	Igfbp6	1.62e-05
Gene9350	OK	4.21e-25	10.2828	0.255609	Igfbp7	5.94e-23
Gene9359	OK	0.000536123	3.27085	0.0750535	Igsf10	0.00380526
Gene9364	OK	0.000730484	3.18233	0.0753652	Igsf8	0.0050074
Gene9370	OK	1.79e-06	4.63483	0.112535	Ikbip	2.22e-05
Gene9371	OK	0.0096474	2.33979	0.0488269	Ikbkap	0.0455914
Gene9379	OK	2.14e-12	6.92739	0.170011	Ikzf5	6.02e-11
Gene9383	OK	3.33e-08	5.4001	0.131985	Il11	5.38e-07
Gene9385	OK	0.00189662	2.89486	0.068749	Il11ra2	0.0114154
Gene9398	OK	2.84e-15	7.81094	0.192353	Il17rb	1.16e-13
Gene9411	OK	0.00493809	2.58013	0.0604117	Il1r1	0.0259707
Gene9413	OK	1.72e-08	5.51694	0.0446565	Il1rap	2.95e-07
Gene9425	OK	9.73e-05	3.72584	0.081509	Il2rb	0.000844817
Gene9428	OK	7.57e-23	9.77009	0.242361	Il31ra	7.96e-21
Gene9437	OK	3.58e-06	4.48898	0.109431	Il6	4.2e-05
Gene9438	OK	1.41e-05	4.18718	0.0630998	Il6ra	0.000147799
Gene9439	OK	4.15e-05	3.9357	0.0951241	Il6st	0.000393935
Gene9442	OK	0.00044629	3.32236	0.0792542	Il9r	0.00324379
Gene9445	OK	0.00259508	2.79499	0.0651575	Ilf2	0.0150161
Gene9447	OK	3.63e-05	3.9678	0.0951806	Ilk	0.000349461
Gene9453	OK	0.000111105	3.69233	0.0854441	Imp3	0.000949966
Gene9457	OK	0.000148539	3.61783	0.0864127	Impact	0.00123882
Gene9460	OK	1.65e-05	4.15217	0.100355	Impdh2	0.000170087
Gene9462	OK	1.31e-14	7.61561	0.188214	Impg2	4.91e-13
Gene9463	OK	5.14e-05	3.88395	0.0939351	Inadl	0.000477405
Gene9475	OK	0.0104485	2.30984	0.0510351	Inhbb	0.0484952
Gene9477	OK	0.00271307	2.78058	0.0645951	Inip	0.0155688
Gene9478	OK	3.84e-23	9.83868	0.244387	Inmt	4.25e-21
Gene9484	OK	0.00877361	2.37504	0.0555479	Ino80e	0.0420597
Gene9485	OK	4.79e-08	5.33446	0.128654	Inpp1	7.58e-07
Gene9491	OK	0.00290417	2.75841	0.0555233	Inpp5e	0.0165625
Gene9493	OK	0.000107024	3.70183	0.083311	Inpp5k	0.000918851
Gene9512	OK	2.89e-09	5.82323	0.127703	Ints9	5.38e-08
Gene9513	OK	1.12e-05	4.23952	0.100241	Intu	0.000119545
Gene9522	OK	0.00346135	2.70054	0.0635859	Ipo5	0.0193097
Gene9525	OK	0.00515788	2.56506	0.058696	Ipo9	0.0269819
Gene9530	OK	1.08e-15	7.93231	0.19614	Iqcc	4.57e-14
Gene9535	OK	3.09e-27	10.7462	0.267099	Iqcf4	5.46e-25
Gene9540	OK	0.000336177	3.40061	0.081213	Iqgap1	0.00254003
Gene9541	OK	6.83e-05	3.81411	0.087389	Iqgap2	0.000618969
Gene9546	OK	0.00461784	2.60321	0.0616571	Irak1	0.0246215
Gene9548	OK	0.000208592	3.52897	0.0774001	Irak2	0.00166854
Gene9549	OK	0.00188765	2.89635	0.068759	Irak3	0.011382
Gene9552	OK	0.00119687	3.03646	0.072413	Irf1	0.00764068
Gene9562	OK	0.00613377	2.50435	0.0586298	Irf9	0.031175
Gene9573	OK	0.00742561	2.43599	0.0566004	Iscu	0.0366043
Gene9577	OK	7.61e-17	8.25476	0.204067	Islr	3.79e-15
Gene9596	OK	0.000560935	3.25803	0.0770611	Itga4	0.00396108
Gene9607	OK	0.000788764	3.16003	0.0755526	Itgb1	0.00535394
Gene9608	OK	1.75e-06	4.63926	0.108373	Itgb1bp1	2.17e-05
Gene9612	OK	0.00352004	2.69494	0.0339588	Itgb3bp	0.0196108
Gene9618	OK	0.00402871	2.64965	0.0626181	Itih5	0.0220314
Gene9621	OK	8.26e-31	11.4806	0.285654	Itm2b	2.21e-28
Gene9623	OK	8.99e-12	6.72151	0.165657	Itpa	2.34e-10
Gene9643	OK	8.99e-06	4.28849	0.101268	Jade1	9.77e-05
Gene9644	OK	0.00241398	2.81829	0.0572218	Jade2	0.0141372
Gene9647	OK	1.09e-05	4.24625	0.0390787	Jagn1	0.000116236
Gene9648	OK	2.2e-10	6.23896	0.152858	Jak1	4.77e-09
Gene9649	OK	0.000361617	3.38062	0.0803498	Jak2	0.00271131
Gene9653	OK	0.000810159	3.15222	0.0740938	Jam2	0.0054835
Gene9658	OK	0.000343068	3.39506	0.0788212	Jkamp	0.00258506
Gene9670	OK	4.76e-15	7.74541	0.190289	Jpx	1.88e-13
Gene9674	OK	4.78e-11	6.47381	0.159287	Jun	1.12e-09
Gene9675	OK	0.00978342	2.33455	0.0551481	Junb	0.0461555
Gene9676	OK	3.2e-23	9.85679	0.244809	Jund	3.73e-21
Gene9679	OK	0.00192885	2.88957	0.0671269	Kalrn	0.0115926
Gene9682	OK	0.0081107	2.4039	0.033818	Kank3	0.0393246
Gene9696	OK	0.00156349	2.95497	0.0687888	Katna1	0.00964068
Gene9708	OK	0.000124236	3.66383	0.08586	Kcmf1	0.00105142
Gene9710	OK	0.00235071	2.82681	0.0660404	Kcna2	0.0138118
Gene9714	OK	2e-05	4.10738	0.078714	Kcnb1	0.000203519
Gene9720	OK	2.58e-10	6.21439	0.152382	Kcnh6	5.56e-09
Gene9737	OK	0.0102533	2.31695	-0.00114796	Kcnmb2	0.047816
Gene9741	OK	6.69e-20	9.05727	0.224346	Kcnn1	4.88e-18
Gene9744	OK	1.96e-53	15.3435	0.382865	Kcnq1ot1	6.51e-50
Gene9752	OK	0.00954771	2.34366	0.0543313	Kctd10	0.0452231
Gene9757	OK	8.77e-06	4.29402	0.104129	Kctd14	9.54e-05
Gene9758	OK	5.73e-08	5.30197	0.129622	Kctd15	8.99e-07
Gene9771	OK	0.00916587	2.35885	0.0552427	Kdelr1	0.0436587
Gene9772	OK	1.64e-10	6.28457	0.153995	Kdelr2	3.62e-09
Gene9781	OK	6.87e-18	8.53737	0.211192	Kdm4b	3.88e-16
Gene9786	OK	0.00582862	2.52235	0.0493248	Kdm5c	0.0298154
Gene9789	OK	1.45e-21	9.46613	0.234645	Kdm6b	1.33e-19
Gene9790	OK	2.77e-18	8.64165	0.212953	Kdm7a	1.67e-16
Gene9793	OK	4.03e-17	8.33038	0.205269	Kdsr	2.11e-15
Gene9798	OK	1.95e-05	4.11307	0.0997539	Khdrbs3	0.000199049
Gene9804	OK	0.00432519	2.62557	0.0502328	Kif13a	0.023376
Gene9807	OK	0.00116272	3.04518	0.0661105	Kif15	0.00745125
Gene9810	OK	2.01e-43	13.7672	0.343096	Kif18a	2.22e-40
Gene9821	OK	9.96e-05	3.71999	0.0844558	Kif24	0.000862349
Gene9831	OK	5.3e-17	8.29782	0.20504	Kif5b	2.69e-15
Gene9843	OK	2.5e-05	4.05536	0.083182	Kit	0.000249382
Gene9860	OK	0.000105844	3.70464	0.0895409	Klf4	0.000910123
Gene9862	OK	3.72e-12	6.84877	0.168645	Klf6	1e-10
Gene9865	OK	7.65e-07	4.80715	0.116984	Klf9	1.01e-05
Gene9880	OK	0.000107812	3.69997	0.061746	Klhl17	0.000924659
Gene9882	OK	0.00357662	2.68962	0.060993	Klhl2	0.0198794
Gene9887	OK	0.000950525	3.10527	0.0743657	Klhl24	0.00630524
Gene9899	OK	3.92e-28	10.9351	0.271703	Klhl7	7.4e-26
Gene9944	OK	4.41e-09	5.75199	0.139193	Kmt2a	8.1e-08
Gene9954	OK	0.00210862	2.86144	0.0660737	Kpna1	0.0125282
Gene9959	OK	0.00468068	2.59857	0.0604577	Kpnb1	0.0249007
Gene9962	OK	1.27e-06	4.70531	0.0746918	Krba1	1.62e-05
Gene9963	OK	9.28e-09	5.62501	0.137529	Krcc1	1.64e-07
Gene9965	OK	1.85e-08	5.50469	0.134513	Kremen2	3.14e-07
Gene9972	OK	2.74e-09	5.83175	0.143203	Krt19	5.14e-08
Gene9981	OK	2.29e-14	7.5434	0.183126	Krtcap2	8.26e-13
Gene10004	OK	4.65e-14	7.45061	0.183303	Lama2	1.61e-12
Gene10006	OK	6.63e-05	3.82175	0.0923757	Lama4	0.000601753
Gene10007	OK	2.93e-06	4.53172	0.110338	Lamb1	3.48e-05
Gene10008	OK	1.07e-13	7.33915	0.180875	Lamb2	3.58e-12
Gene10009	OK	4.49e-08	5.34643	0.130962	Lamc1	7.14e-07
Gene10012	OK	4.52e-13	7.14453	0.176153	Lamp1	1.41e-11
Gene10013	OK	2.22e-09	5.86697	0.143822	Lamp2	4.21e-08
Gene10024	OK	3.2e-30	11.3629	0.282769	Laptm4a	8.06e-28
Gene10026	OK	0.000392972	3.3577	0.0775878	Laptm5	0.00291357
Gene10033	OK	0.00523028	2.56022	0.0587182	Larp7	0.0273005
Gene10035	OK	2.88e-09	5.82343	0.143025	Lars2	5.38e-08
Gene10041	OK	0.00162976	2.94214	0.064959	Lats2	0.0100085
Gene10046	OK	4.57e-11	6.48057	0.159174	Lbp	1.08e-09
Gene10052	OK	0.000766986	3.16818	0.0755404	Lce1f	0.0052189
Gene10053	OK	7.98e-08	5.24111	0.12838	Lce3a	1.22e-06
Gene10057	OK	5.89e-07	4.85924	0.117983	Lcmt2	7.93e-06
Gene10058	OK	0.000562258	3.25737	0.0770789	Lcn2	0.00396874
Gene10062	OK	4.33e-05	3.92513	0.0864652	Lcp1	0.000409291
Gene10066	OK	0.000189678	3.55404	0.0856175	Ldha	0.00153198
Gene10068	OK	0.00309898	2.73712	0.0639029	Ldhb	0.0175472
Gene10070	OK	0.000996552	3.09126	0.0668288	Ldlr	0.00656083
Gene10076	OK	2.1e-07	5.05957	0.123276	Ldoc1	3.05e-06
Gene10080	OK	1.46e-05	4.17937	0.101544	Lefty2	0.000152293
Gene10088	OK	0.00048274	3.3004	0.075503	Leng8	0.00348587
Gene10091	OK	0.00490651	2.58235	0.0612372	Lepr	0.0258213
Gene10092	OK	3.89e-05	3.95111	0.0936896	Leprot	0.000372162
Gene10093	OK	0.000309078	3.42352	0.0796671	Leprotl1	0.00236212
Gene10094	OK	0.000793917	3.15813	0.0729966	Letm1	0.00538671
Gene10096	OK	0.000348097	3.39107	0.074792	Letmd1	0.00261584
Gene10099	OK	2.12e-06	4.59919	0.112204	Lgals1	2.59e-05
Gene10102	OK	1.48e-08	5.54337	0.134957	Lgals3bp	2.55e-07
Gene10107	OK	3.71e-05	3.96217	0.0940099	Lgals9	0.000356771
Gene10111	OK	0.00044804	3.32127	0.0752526	Lgi4	0.00325367
Gene10114	OK	0.00335645	2.71076	0.0642375	Lgr5	0.0188065
Gene10117	OK	1.49e-09	5.93297	0.142439	Lhfp	2.91e-08
Gene10118	OK	8.9e-05	3.74847	0.0899452	Lhfpl1	0.000780688
Gene10122	OK	4.93e-14	7.44278	0.164634	Lhx5	1.7e-12
Gene10133	OK	1.65e-05	4.15124	0.100222	Lima1	0.000170573
Gene10162	OK	0.00292262	2.75634	0.065621	Litaf	0.0166449
Gene10166	OK	0.00652565	2.48237	0.0547732	Llgl1	0.0328167
Gene10168	OK	0.00309721	2.73731	0.064154	Llph	0.0175431
Gene10169	OK	0.000246796	3.48421	0.0822236	Llph-ps2	0.00192776
Gene10172	OK	1.71e-05	4.14295	0.100425	Lman2l	0.00017642
Gene10173	OK	9.32e-08	5.21237	0.126237	Lmbr1	1.42e-06
Gene10175	OK	4.01e-16	8.05388	0.19826	Lmbrd1	1.82e-14
Gene10176	OK	0.00250034	2.80699	0.0663728	Lmbrd2	0.0145693
Gene10180	OK	0.00283684	2.76607	0.0537816	Lmln	0.0162175
Gene10181	OK	0.000263518	3.46663	0.0831275	Lmna	0.00204781
Gene10186	OK	0.00289354	2.75961	0.0598344	Lmo2	0.0165132
Gene10205	OK	1.29e-27	10.8262	0.26918	LOC100042019	2.36e-25
Gene10207	OK	0.00063072	3.22461	0.0744585	LOC100043921	0.00439785
Gene10208	OK	4.21e-14	7.46367	0.184304	LOC100044627	1.47e-12
Gene10209	OK	2.86e-07	5.00071	0.12144	LOC100045026	4.05e-06
Gene10219	OK	0.000151893	3.61205	0.0872552	LOC100504066	0.0012626
Gene10222	OK	0.000407678	3.34753	0.0773985	LOC100861618	0.00299721
Gene10225	OK	1.03e-10	6.35617	0.15636	LOC100861738	2.32e-09
Gene10232	OK	2.98e-09	5.81762	0.142863	LOC100862249	5.56e-08
Gene10237	OK	2.1e-19	8.93182	0.221362	LOC100862433	1.45e-17
Gene10241	OK	4.95e-06	4.41916	0.107681	LOC100862444	5.65e-05
Gene10242	OK	7.1e-17	8.26311	0.204083	LOC100862446	3.54e-15
Gene10243	OK	9e-17	8.23475	0.203698	LOC100862455	4.44e-15
Gene10246	OK	5.08e-08	5.32379	0.130426	LOC100862466	8.01e-07
Gene10253	OK	8.31e-05	3.76555	0.0899986	LOC101055727	0.000731126
Gene10259	OK	0.00742651	2.43594	0.0555807	LOC101055843	0.0366043
Gene10263	OK	3.41e-19	8.8777	0.220007	LOC101055915	2.28e-17
Gene10267	OK	1.84e-05	4.12661	0.0990671	LOC101056014	0.000188615
Gene10268	OK	1.33e-06	4.69524	0.0445181	LOC101056074	1.69e-05
Gene10275	OK	1.34e-08	5.56148	0.135998	LOC101056305	2.32e-07
Gene10283	OK	5.37e-12	6.7963	0.167388	LOC102631952	1.43e-10
Gene10287	OK	0.00128104	3.01591	0.0691618	LOC102632031	0.00810969
Gene10299	OK	1.59e-06	4.65824	0.108992	LOC102632682	2.01e-05
Gene10300	OK	0.000781333	3.16279	0.0733225	LOC102632711	0.00530783
Gene10303	OK	7.21e-05	3.80083	0.0917922	LOC102632770	0.000647482
Gene10305	OK	0.000697451	3.1957	0.0768338	LOC102632821	0.00480473
Gene10312	OK	1.06e-10	6.35226	0.15626	LOC102633151	2.38e-09
Gene10316	OK	4.74e-05	3.9034	0.0925457	LOC102633210	0.000445075
Gene10319	OK	0.00584153	2.52158	0.0597796	LOC102633308	0.0298723
Gene10349	OK	7.99e-07	4.79865	0.117261	LOC102634483	1.05e-05
Gene10357	OK	2.82e-14	7.51601	0.185726	LOC102634709	1.01e-12
Gene10363	OK	0.000610906	3.23374	0.0672327	LOC102634918	0.00428304
Gene10364	OK	6.84e-20	9.05485	0.224504	LOC102635048	4.97e-18
Gene10375	OK	1.46e-05	4.18032	0.101603	LOC102635661	0.000151847
Gene10386	OK	3.83e-10	6.15197	0.151251	LOC102636101	8.08e-09
Gene10415	OK	0.000323534	3.41108	0.081155	LOC102637099	0.0024562
Gene10416	OK	5.18e-05	3.88212	0.0940716	LOC102637129	0.000480428
Gene10451	OK	6.91e-05	3.8115	0.0921216	LOC102638359	0.000624187
Gene10453	OK	6.38e-20	9.06249	0.224818	LOC102638448	4.67e-18
Gene10455	OK	0.0012067	3.03399	0.0722444	LOC102638521	0.00770044
Gene10456	OK	0.0014229	2.98392	0.0488284	LOC102638555	0.00887245
Gene10462	OK	0.00605973	2.50865	0.0594527	LOC102638850	0.0308458
Gene10500	OK	0.00205729	2.86924	0.0685659	LOC102640024	0.012267
Gene10506	OK	0.00189336	2.8954	0.0688261	LOC102640295	0.0114082
Gene10514	OK	0.00337521	2.70891	0.0593929	LOC102640619	0.0188926
Gene10524	OK	0.000811362	3.15179	0.0754089	LOC102641055	0.00548717
Gene10528	OK	4.1e-15	7.7644	0.192049	LOC102641064	1.63e-13
Gene10533	OK	0.00329933	2.71645	0.0639987	LOC102641133	0.0185114
Gene10536	OK	0.00371764	2.67669	0.0615941	LOC102641153	0.020567
Gene10539	OK	3.62e-06	4.48674	0.107749	LOC102641161	4.24e-05
Gene10544	OK	0.00093094	3.11142	0.0700275	LOC102641211	0.00619509
Gene10545	OK	1.44e-09	5.93797	0.145934	LOC102641215	2.83e-08
Gene10559	OK	1.08e-06	4.73767	0.11403	LOC102641276	1.39e-05
Gene10560	OK	5.21e-10	6.10277	0.150139	LOC102641283	1.07e-08
Gene10563	OK	9.39e-05	3.73486	0.0889295	LOC102641294	0.000818086
Gene10567	OK	0.000585619	3.24579	0.0753038	LOC102641315	0.00411763
Gene10571	OK	3.65e-16	8.06556	0.199634	LOC102641328	1.67e-14
Gene10572	OK	0.00116839	3.04371	0.0725832	LOC102641332	0.00747893
Gene10573	OK	3.75e-07	4.94771	0.119925	LOC102641334	5.2e-06
Gene10578	OK	2.13e-10	6.2441	0.152736	LOC102641355	4.64e-09
Gene10580	OK	6.16e-06	4.37168	0.106468	LOC102641364	6.93e-05
Gene10585	OK	3.69e-15	7.77769	0.192289	LOC102641387	1.48e-13
Gene10587	OK	2.68e-40	13.2371	0.329686	LOC102641406	2.62e-37
Gene10588	OK	3.64e-10	6.15967	0.151244	LOC102641427	7.72e-09
Gene10590	OK	1.01e-07	5.19707	0.126705	LOC102641436	1.53e-06
Gene10605	OK	3.24e-08	5.40516	0.132263	LOC102641521	5.25e-07
Gene10615	OK	0.00533336	2.55343	0.0476674	LOC102641566	0.0276995
Gene10616	OK	3.02e-20	9.1436	0.226768	LOC102641574	2.37e-18
Gene10621	OK	0.00441646	2.61845	0.0611342	LOC102641597	0.0237765
Gene10627	OK	0.004387	2.62074	0.0623354	LOC102641613	0.0236562
Gene10632	OK	2.8e-05	4.0288	0.0971188	LOC102641642	0.00027583
Gene10637	OK	0.00302075	2.74552	0.0649382	LOC102641678	0.0171509
Gene10643	OK	0.00904615	2.36372	0.0546359	LOC102641751	0.04313
Gene10649	OK	4.19e-10	6.13766	0.150718	LOC102641790	8.77e-09
Gene10659	OK	2.31e-11	6.58286	0.162053	LOC102641848	5.69e-10
Gene10664	OK	6.83e-06	4.34931	0.0965911	LOC102641903	7.59e-05
Gene10670	OK	0.00355959	2.69122	0.0492772	LOC102641942	0.019798
Gene10680	OK	6.07e-05	3.84333	0.0928384	LOC102641978	0.000555741
Gene10688	OK	0.000698672	3.1952	0.0570186	LOC102642017	0.00481115
Gene10692	OK	0.00773945	2.42098	0.0558022	LOC102642043	0.0378439
Gene10693	OK	9.39e-05	3.735	0.0898312	LOC102642045	0.000818053
Gene10701	OK	8.2e-09	5.64622	0.138491	LOC102642083	1.46e-07
Gene10706	OK	5.89e-05	3.85083	0.0933604	LOC102642097	0.000541097
Gene10711	OK	2.72e-21	9.4002	0.23329	LOC102642137	2.4e-19
Gene10715	OK	3.54e-05	3.97331	0.0964675	LOC102642173	0.000342457
Gene10717	OK	0.00169787	2.92944	0.0580072	LOC102642189	0.0103883
Gene10726	OK	4.1e-07	4.93037	0.120539	LOC102642233	5.65e-06
Gene10728	OK	6.14e-14	7.41375	0.182453	LOC102642251	2.09e-12
Gene10730	OK	0.00755078	2.42993	0.0358572	LOC102642254	0.0371178
Gene10746	OK	3.17e-18	8.62641	0.213792	LOC102642432	1.89e-16
Gene10757	OK	0.00252219	2.80419	0.0650351	LOC102642507	0.0146555
Gene10758	OK	3.63e-05	3.96745	0.0956036	LOC102642514	0.000349767
Gene10766	OK	3.21e-06	4.51198	0.109067	LOC102642585	3.8e-05
Gene10768	OK	1.96e-17	8.41517	0.208297	LOC102642592	1.06e-15
Gene10770	OK	6.45e-07	4.84115	0.117425	LOC102642619	8.62e-06
Gene10777	OK	1.98e-05	4.10982	0.0989988	LOC102642669	0.000201624
Gene10783	OK	1.77e-11	6.62201	0.162796	LOC102642689	4.44e-10
Gene10790	OK	8.32e-05	3.76514	0.0911798	LOC102642738	0.000731916
Gene10792	OK	1.39e-05	4.19136	0.101828	LOC102642752	0.000145496
Gene10794	OK	0.00115377	3.0475	0.0720356	LOC102642769	0.0074039
Gene10801	OK	6.1e-12	6.77789	0.167159	LOC102642864	1.62e-10
Gene10808	OK	0.000230567	3.50237	0.0689847	LOC102642925	0.00181894
Gene10815	OK	2.04e-08	5.48695	0.134304	LOC102642954	3.43e-07
Gene10820	OK	4.65e-07	4.9061	0.118701	LOC102642973	6.33e-06
Gene10836	OK	2.67e-09	5.83617	0.124837	LOC102643078	5.02e-08
Gene10841	OK	1.67e-33	12.0049	0.299001	LOC102643089	6.21e-31
Gene10850	OK	0.00305944	2.74134	0.0644425	LOC102643165	0.017361
Gene10851	OK	1.32e-10	6.31885	0.155217	LOC102643180	2.93e-09
Gene10852	OK	0.00118142	3.04037	0.0726085	LOC102643184	0.00754785
Gene10860	OK	2.4e-07	5.03429	0.123199	LOC102643254	3.46e-06
Gene10864	OK	0.00271105	2.78082	0.0656647	LOC102643269	0.0155626
Gene10874	OK	0.000528482	3.27491	0.0716263	LOC105242399	0.00376023
Gene10880	OK	0.00187102	2.89913	0.0442784	LOC105242413	0.0113146
Gene10889	OK	0.00184162	2.90409	0.0481632	LOC105242445	0.0111653
Gene10903	OK	2.9e-06	4.53358	0.110592	LOC105242499	3.45e-05
Gene10904	OK	8.46e-27	10.6528	0.264852	LOC105242500	1.45e-24
Gene10907	OK	7.2e-14	7.39264	0.182631	LOC105242507	2.44e-12
Gene10915	OK	7.04e-05	3.8069	0.0902076	LOC105242550	0.000634188
Gene10923	OK	0.00871538	2.37749	0.0546212	LOC105242579	0.0418409
Gene10924	OK	0.00187974	2.89767	0.0665832	LOC105242587	0.0113426
Gene10931	OK	1.84e-06	4.62836	0.108299	LOC105242619	2.28e-05
Gene10941	OK	1.4e-12	6.98763	0.172372	LOC105242669	4.05e-11
Gene10942	OK	0.000100266	3.71835	0.0895391	LOC105242678	0.000867547
Gene10970	OK	2.55e-06	4.56076	0.110911	LOC105242836	3.07e-05
Gene10973	OK	4.14e-30	11.3404	0.282077	LOC105242851	1.01e-27
Gene10983	OK	4.21e-15	7.7612	0.191669	LOC105242888	1.67e-13
Gene10985	OK	3.01e-06	4.52566	0.106116	LOC105242896	3.58e-05
Gene10994	OK	0.000762836	3.16976	0.0688762	LOC105242948	0.00519917
Gene10996	OK	0.00258799	2.79587	0.0621503	LOC105242951	0.0149802
Gene11002	OK	1.07e-06	4.73894	0.102427	LOC105242977	1.38e-05
Gene11020	OK	5.75e-26	10.4729	0.260128	LOC105243108	8.86e-24
Gene11047	OK	9.12e-18	8.50452	0.210465	LOC105243270	5.12e-16
Gene11051	OK	0.000293654	3.43741	0.0555354	LOC105243293	0.0022546
Gene11055	OK	1.09e-09	5.98357	0.146765	LOC105243318	2.19e-08
Gene11056	OK	0.000175842	3.57391	0.0852425	LOC105243324	0.00143346
Gene11058	OK	0.00604367	2.50958	0.0590267	LOC105243335	0.0307735
Gene11069	OK	0.000216616	3.51897	0.0822278	LOC105243370	0.00172195
Gene11078	OK	0.00561323	2.53557	0.0576981	LOC105243437	0.0288702
Gene11109	OK	0.000189235	3.55466	0.0681618	LOC105243628	0.00152914
Gene11134	OK	0.00968915	2.33817	0.0480417	LOC105243735	0.0457498
Gene11137	OK	1.99e-06	4.61212	0.112345	LOC105243747	2.46e-05
Gene11176	OK	6.55e-05	3.8246	0.0913012	LOC105243841	0.000595488
Gene11183	OK	0.00483984	2.58707	0.0610965	LOC105243862	0.0255108
Gene11199	OK	0.000179016	3.56923	0.0691285	LOC105243930	0.00145648
Gene11201	OK	0.000167539	3.58655	0.0848534	LOC105243941	0.00137998
Gene11207	OK	4.59e-26	10.4942	0.260617	LOC105243961	7.21e-24
Gene11215	OK	0.00693944	2.46038	0.057512	LOC105243988	0.0345621
Gene11220	OK	0.00181344	2.90891	0.0687679	LOC105244007	0.0110253
Gene11222	OK	0.00137623	2.99411	0.0705343	LOC105244010	0.00861047
Gene11243	OK	0.00207736	2.86617	0.068263	LOC105244102	0.0123823
Gene11245	OK	2.79e-09	5.82883	0.141238	LOC105244113	5.23e-08
Gene11248	OK	5.53e-08	5.30842	0.107976	LOC105244122	8.71e-07
Gene11253	OK	9.16e-10	6.01206	0.14019	LOC105244162	1.84e-08
Gene11261	OK	5.65e-07	4.86756	0.118901	LOC105244200	7.64e-06
Gene11264	OK	1.93e-13	7.26033	0.17926	LOC105244208	6.26e-12
Gene11265	OK	2.99e-28	10.9596	0.272099	LOC105244211	5.84e-26
Gene11275	OK	7.68e-08	5.24815	0.128068	LOC105244255	1.18e-06
Gene11291	OK	0.00282754	2.76714	0.0636543	LOC105244343	0.0161699
Gene11297	OK	1.84e-09	5.89821	0.144301	LOC105244366	3.53e-08
Gene11308	OK	0.00375504	2.67334	0.0483791	LOC105244402	0.0207325
Gene11310	OK	6.72e-21	9.30468	0.229686	LOC105244410	5.73e-19
Gene11318	OK	2.54e-11	6.56858	0.161236	LOC105244443	6.23e-10
Gene11326	OK	0.00854086	2.38494	0.0559633	LOC105244479	0.0410742
Gene11331	OK	2.62e-07	5.01742	0.120882	LOC105244512	3.74e-06
Gene11333	OK	0.00265577	2.78751	0.0519042	LOC105244525	0.015314
Gene11344	OK	1.83e-09	5.89914	0.139764	LOC105244586	3.51e-08
Gene11359	OK	7.66e-06	4.32409	0.104727	LOC105244657	8.42e-05
Gene11376	OK	0.00185771	2.90136	0.0691414	LOC105244733	0.0112544
Gene11381	OK	7.35e-06	4.33327	0.10474	LOC105244793	8.12e-05
Gene11392	OK	6.02e-06	4.37693	0.102617	LOC105244848	6.79e-05
Gene11394	OK	0.00154446	2.95875	0.0697795	LOC105244855	0.00954099
Gene11395	OK	0.00522821	2.56036	0.0595292	LOC105244875	0.0272983
Gene11410	OK	3.3e-11	6.52928	0.156488	LOC105244942	7.95e-10
Gene11411	OK	2.89e-11	6.54909	0.160482	LOC105244943	7.04e-10
Gene11415	OK	0.00180554	2.91028	0.0482238	LOC105244949	0.0109946
Gene11416	OK	3.9e-14	7.47354	0.184576	LOC105244952	1.37e-12
Gene11418	OK	0.00930751	2.35315	0.0442048	LOC105244973	0.044224
Gene11428	OK	0.0020552	2.86956	0.0582348	LOC105245013	0.0122592
Gene11440	OK	4.16e-05	3.9352	0.0951721	LOC105245060	0.000394297
Gene11456	OK	0.00427873	2.62924	0.0346731	LOC105245147	0.0231701
Gene11465	OK	0.000401242	3.35194	0.0806329	LOC105245196	0.00295507
Gene11480	OK	5.71e-07	4.86555	0.110041	LOC105245277	7.7e-06
Gene11492	OK	1e-30	11.4638	0.285226	LOC105245348	2.61e-28
Gene11494	OK	0.00372999	2.67558	0.0636759	LOC105245353	0.0206216
Gene11499	OK	0.00744422	2.43508	0.0531459	LOC105245375	0.0366699
Gene11506	OK	2.14e-23	9.89732	0.245771	LOC105245385	2.54e-21
Gene11512	OK	0.0025057	2.8063	0.0593262	LOC105245406	0.0145852
Gene11530	OK	9.66e-15	7.65507	0.136086	LOC105245479	3.67e-13
Gene11531	OK	6.94e-05	3.81025	0.0653276	LOC105245480	0.000626673
Gene11538	OK	7.92e-10	6.03561	0.14706	LOC105245519	1.61e-08
Gene11556	OK	0.00111328	3.05822	0.068939	LOC105245579	0.00719732
Gene11568	OK	3.93e-05	3.94874	0.0789618	LOC105245647	0.000375006
Gene11571	OK	0.000610492	3.23393	0.0671268	LOC105245656	0.00428194
Gene11575	OK	2.51e-05	4.05467	0.0983567	LOC105245681	0.000249979
Gene11586	OK	0.00646759	2.48555	0.0421166	LOC105245718	0.0326125
Gene11602	OK	0.00130046	3.01135	0.0710305	LOC105245781	0.00820744
Gene11609	OK	1.04e-14	7.646	0.188741	LOC105245851	3.92e-13
Gene11613	OK	4.8e-14	7.44633	0.184021	LOC105245868	1.66e-12
Gene11621	OK	1.41e-05	4.18689	0.100854	LOC105245927	0.000147896
Gene11632	OK	0.000745048	3.17661	0.0439183	LOC105245993	0.00509045
Gene11650	OK	0.000708163	3.1913	0.0762081	LOC105246047	0.00486844
Gene11663	OK	0.000121657	3.6692	0.0883749	LOC105246095	0.00103065
Gene11679	OK	3.18e-09	5.80696	0.139064	LOC105246159	5.9e-08
Gene11682	OK	3.83e-08	5.37503	0.131108	LOC105246169	6.16e-07
Gene11684	OK	4.29e-05	3.92756	0.0940549	LOC105246182	0.000405412
Gene11687	OK	0.00037181	3.37297	0.0733112	LOC105246187	0.00277523
Gene11695	OK	4.66e-05	3.90765	0.0887208	LOC105246206	0.000437827
Gene11731	OK	3.88e-10	6.14983	0.150819	LOC105246339	8.16e-09
Gene11732	OK	0.0100274	2.32532	0.0369573	LOC105246342	0.0471193
Gene11739	OK	0.00136671	2.99623	0.0636781	LOC105246389	0.00855739
Gene11741	OK	0.00276915	2.77393	0.0556714	LOC105246402	0.0158632
Gene11753	OK	1.45e-06	4.67763	0.106398	LOC105246463	1.84e-05
Gene11754	OK	3.77e-18	8.60642	0.213237	LOC105246468	2.23e-16
Gene11782	OK	0.00104762	3.07639	0.0730336	LOC105246584	0.00685363
Gene11795	OK	4.35e-17	8.32124	0.206049	LOC105246638	2.25e-15
Gene11812	OK	0.00111481	3.05781	0.0729911	LOC105246753	0.00720256
Gene11814	OK	0.00523282	2.56005	0.0599873	LOC105246764	0.0273052
Gene11823	OK	0.000656623	3.21307	0.0771916	LOC105246811	0.00456506
Gene11824	OK	1.43e-09	5.93934	0.142132	LOC105246812	2.81e-08
Gene11829	OK	6.02e-27	10.6845	0.265483	LOC105246827	1.04e-24
Gene11837	OK	1.51e-11	6.64567	0.161216	LOC105246847	3.81e-10
Gene11839	OK	0.00830158	2.39538	0.0524043	LOC105246856	0.0400974
Gene11844	OK	0.000216398	3.51923	0.0843998	LOC105246873	0.00172104
Gene11856	OK	0.000193898	3.54825	0.0853525	LOC105246920	0.00156379
Gene11859	OK	0.0097645	2.33528	0.0521971	LOC105246938	0.0460793
Gene11873	OK	5.16e-05	3.88282	0.0933215	LOC105246977	0.000479355
Gene11874	OK	0.00166475	2.93556	0.0699931	LOC105246978	0.010197
Gene11881	OK	2.12e-06	4.59905	0.0893624	LOC105247035	2.59e-05
Gene11914	OK	0.000376633	3.36942	0.07798	LOC105247166	0.00280725
Gene11937	OK	4.18e-07	4.92667	0.119784	LOC105247228	5.74e-06
[truncated: 1,599 more rows]
