# Supplementary material for: Age-associated changes in the transcriptomes of non-cultured adipose-derived stem cells from young and old mice assessed via single-cell transcriptome analysis
Source: PLoS One. 2020 Nov 25;15(11):e0242171. doi: 10.1371/journal.pone.0242171 (PMC7688117; doi:10.1371/journal.pone.0242171)
Supplement: S4 Table — (XLSX) [file pone.0242171.s007.xlsx]

## Sheet: S4 Table
S4 Table. A list of genes in Module 6.
Module 6
1700020D05Rik	Ccne1	Fbxo45	Lhfpl1	Odf4	Samd10	Tmem151a
1700023E05Rik	Cd9	Fgf5	Lman2l	Olfr1426	Samt2	Tmem184b
1700026L06Rik	Cdhr1	Fgf8	LOC100045026	Olfr536	Scn1b	Tmem191c
1700030C10Rik	Cdt1	Fkbp11	LOC105245480	Olfr70	Sebox	Tmem204
1700048O20Rik	Cenpb	Fkbp14	Lonp2	Olfr722	Serinc5	Tmem26
2410089E03Rik	Cggbp1	Fscn3	Lppr2	Olfr947-ps1	Sertad3	Tmem261
2610318N02Rik	Chrna4	G6pc3	Lrrc27	Omp	Shcbp1	Tmem35
2610507B11Rik	Chrnb3	Gata3	Lrrc28	Otos	Shisa7	Tmem98
2810021J22Rik	Chst7	Gja5	Lrrc34	Otud6b	Slc16a8	Tmx1
6430706D22Rik	Clasp1	Gm11696	Lrrc75a	Parp12	Slc17a7	Tnp2
A330069E16Rik	Clstn2	Gm13139	Lrrn3	Parp2	Slc22a16	Top1mt
Abca5	Cnnm3	Gm20736	Lsg1	Pcdhgb2	Slc23a2	Tppp2
Abhd1	Comt	Gm20741	Lta	Pcyt2	Slc29a4	Ttc9b
Acap3	Csrp3	Gm3002	Lyzl4	Pdia4	Slit1	Ttll4
Actn2	Cxcl16	Gm5478	Mafg	Pdik1l	Smad1	Tuba1b
Adamts7	Cypt15	Gm5941	Map3k11	Pfdn2	Smg7	Tubb6
Adgrb2	D5Ertd579e	Gng2	Mapk4	Phactr1	Smim20	Ubr2
Ahdc1	Dak	Got1l1	Meig1	Pik3c2g	Snai2	Ugt2a2
Alkbh2	Dctn1	Gstm2	Mfsd10	Pinc	Snhg5	Uhrf2
Armc6	Decr1	Gtpbp1	Mfsd11	Pld3	Snrpf	Umodl1
Armcx1	Dennd6b	H1fx	Mkl2	Plk3	Snx24	Unc45b
Arrdc5	Dhx37	H2afx	Mmd	Plvap	Snx32	Usp32
Atg4c	Dnpep	Hap1	Mmp15	Pnmal1	Socs5	Wdr46
Atp2a1	Doc2g	Hmga2	Mmp3	Polr2f	Spaca3	Wdr6
Atp2a2	Dpysl5	Hmgxb4	Morc3	Proser3	Spire2	Wdr76
Atp5k	Dtx3	Hspb2	Mov10	Prr15l	Stard5	Wdr81
AU015836	E030002O03Rik	Hspb6	Mpp4	Prrc2a	Stk36	Wdr83os
B3gat1	Eapp	Ifnk	Mrpl14	Psg27	Stx3	Wdr91
Batf2	Eftud2	Ikzf5	Mrpl27	Pskh1	Sult1a1	Wfdc12
Bbs1	Ehmt2	Impg2	Mrpl46	Ptger3	Sult1c1	Whsc1l1
BC017643	Elavl2	Inadl	Mta2	Rab19	Sult4a1	Zbtb22
BC027072	Ell3	Ino80e	Mtss1l	Rab30	Suz12	Zc3h4
BC051019	Emp1	Iqcc	Mybbp1a	Rasgrp3	Syk	Zcchc5
Blvra	Enox1	Iqcf4	Myeov2	Rasl11b	Tab1	Zcwpw1
Bpifb9a	Eps8l3	Itpa	Naip5	Rbm17	Tagln3	Zfand2a
Brd9	Esm1	Kctd15	Ncbp1	Rbm19	Tbl2	Zfp235
Bst2	Fam120aos	Khdrbs3	Ncoa5	Rexo4	Tcea1	Zfp260
C1ql2	Fam151a	Kif18a	Ndfip1	Rhbdf2	Tcof1	Zfp513
Calca	Fam183b	Krcc1	Nif3l1	Ric8b	Tgfbr1	Zfp654
Cbx3	Fam195b	Krt19	Nradd	Rnf170	Tgs1	Zfp664
Ccdc148	Fam20a	Lce1f	Nrsn2	Ropn1	Them6	Zscan20
Ccdc3	Fam43a	Lce3a	Ntf5	Rp1l1	Thumpd3
Ccdc34	Fam53b	Ldoc1	Nts	Rpl10l	Tm2d1
Ccl20	Fank1	Lefty2	Nudt2	Rps29	Tmed2
