# Supplementary material for: Age-associated changes in the transcriptomes of non-cultured adipose-derived stem cells from young and old mice assessed via single-cell transcriptome analysis
Source: PLoS One. 2020 Nov 25;15(11):e0242171. doi: 10.1371/journal.pone.0242171 (PMC7688117; doi:10.1371/journal.pone.0242171)
Supplement: S5 Table — (XLSX) [file pone.0242171.s008.xlsx]

## Sheet: S5 Table
S5 Table. Gene sets enriched in old mice compared with young mice.
Gene set: GO_HETEROCHROMATIN_ORGANIZATION
PROBE	DESCRIPTION<br>(from dataset)	RANK IN GENE LIST	RANK METRIC SCORE	RUNNING ES	CORE ENRICHMENT
HMGA1	high mobility group AT-hook 1 [Source:HGNC Symbol;Acc:HGNC:5010]	246	0.163585	0.153238	Yes
MTHFR	methylenetetrahydrofolate reductase [Source:HGNC Symbol;Acc:HGNC:7436]	499	0.14082	0.281985	Yes
POLE3	DNA polymerase epsilon 3, accessory subunit [Source:HGNC Symbol;Acc:HGNC:13546]	1328	0.106099	0.328797	Yes
AC016586.1	sirtuin 6 [Source:NCBI gene;Acc:51548]	1501	0.105423	0.426493	Yes
CHRAC1	chromatin accessibility complex subunit 1 [Source:HGNC Symbol;Acc:HGNC:13544]	1707	0.104175	0.520276	Yes
TPR	translocated promoter region, nuclear basket protein [Source:HGNC Symbol;Acc:HGNC:12017]	2087	0.0994789	0.595419	Yes
HP1BP3	heterochromatin protein 1 binding protein 3 [Source:HGNC Symbol;Acc:HGNC:24973]	2626	0.0786176	0.636047	Yes
BAHD1	bromo adjacent homology domain containing 1 [Source:HGNC Symbol;Acc:HGNC:29153]	2836	0.0661053	0.689351	Yes
MECOM	MDS1 and EVI1 complex locus [Source:HGNC Symbol;Acc:HGNC:3498]	3427	0.0374148	0.682419	Yes
LOXL2	lysyl oxidase like 2 [Source:HGNC Symbol;Acc:HGNC:6666]	3492	0.0373382	0.716778	Yes
HELLS	helicase, lymphoid specific [Source:HGNC Symbol;Acc:HGNC:4861]	3662	0.00878885	0.712758	No
SNAI1	snail family transcriptional repressor 1 [Source:HGNC Symbol;Acc:HGNC:11128]	4517	0	0.645587	No
CENPV	centromere protein V [Source:HGNC Symbol;Acc:HGNC:29920]	5630	0	0.558125	No
SETD7	SET domain containing 7, histone lysine methyltransferase [Source:HGNC Symbol;Acc:HGNC:30412]	6444	0	0.49418	No
SMCHD1	structural maintenance of chromosomes flexible hinge domain containing 1 [Source:HGNC Symbol;Acc:HGNC:29090]	6605	0	0.481595	No
Gene set: GO_COPI_COATED_VESICLE_MEMBRANE
PROBE	DESCRIPTION<br>(from dataset)	RANK IN GENE LIST	RANK METRIC SCORE	RUNNING ES	CORE ENRICHMENT
COPG1	coatomer protein complex subunit gamma 1 [Source:HGNC Symbol;Acc:HGNC:2236]	237	0.164641	0.1001	Yes
KDELR1	KDEL endoplasmic reticulum protein retention receptor 1 [Source:HGNC Symbol;Acc:HGNC:6304]	264	0.161434	0.214485	Yes
COPB2	coatomer protein complex subunit beta 2 [Source:HGNC Symbol;Acc:HGNC:2232]	285	0.158169	0.326986	Yes
COPZ2	coatomer protein complex subunit zeta 2 [Source:HGNC Symbol;Acc:HGNC:19356]	640	0.131896	0.394267	Yes
COPB1	coatomer protein complex subunit beta 1 [Source:HGNC Symbol;Acc:HGNC:2231]	747	0.125885	0.47672	Yes
COPZ1	coatomer protein complex subunit zeta 1 [Source:HGNC Symbol;Acc:HGNC:2243]	924	0.117002	0.54726	Yes
ARCN1	archain 1 [Source:HGNC Symbol;Acc:HGNC:649]	1048	0.110888	0.61756	Yes
ARFGAP3	ADP ribosylation factor GTPase activating protein 3 [Source:HGNC Symbol;Acc:HGNC:661]	2101	0.099168	0.606332	Yes
TMED7	transmembrane p24 trafficking protein 7 [Source:HGNC Symbol;Acc:HGNC:24253]	2225	0.0963907	0.666176	Yes
COPA	coatomer protein complex subunit alpha [Source:HGNC Symbol;Acc:HGNC:2230]	3071	0.0542996	0.63887	No
COPG2	coatomer protein complex subunit gamma 2 [Source:HGNC Symbol;Acc:HGNC:2237]	6524	0	0.367337	No
TMEM199	transmembrane protein 199 [Source:HGNC Symbol;Acc:HGNC:18085]	6744	0	0.350111	No
ARFGAP2	ADP ribosylation factor GTPase activating protein 2 [Source:HGNC Symbol;Acc:HGNC:13504]	7605	0	0.282463	No
SCYL1	SCY1 like pseudokinase 1 [Source:HGNC Symbol;Acc:HGNC:14372]	8116	0	0.242347	No
TMED3	transmembrane p24 trafficking protein 3 [Source:HGNC Symbol;Acc:HGNC:28889]	9142	-0.0411746	0.191417	No
COPE	coatomer protein complex subunit epsilon [Source:HGNC Symbol;Acc:HGNC:2234]	10694	-0.12559	0.159994	No
Gene set: GO_HISTONE_H3_DEACETYLATION
PROBE	DESCRIPTION<br>(from dataset)	RANK IN GENE LIST	RANK METRIC SCORE	RUNNING ES	CORE ENRICHMENT
HDAC5	histone deacetylase 5 [Source:HGNC Symbol;Acc:HGNC:14068]	31	0.216437	0.145559	Yes
HDAC1	histone deacetylase 1 [Source:HGNC Symbol;Acc:HGNC:4852]	187	0.172061	0.251018	Yes
HDAC6	histone deacetylase 6 [Source:HGNC Symbol;Acc:HGNC:14064]	1271	0.106349	0.238523	Yes
AC016586.1	sirtuin 6 [Source:NCBI gene;Acc:51548]	1501	0.105423	0.292593	Yes
SIRT7	sirtuin 7 [Source:HGNC Symbol;Acc:HGNC:14935]	1703	0.10422	0.348042	Yes
HDAC8	histone deacetylase 8 [Source:HGNC Symbol;Acc:HGNC:13315]	1747	0.103925	0.415722	Yes
AC129492.1	period circadian regulator 1 [Source:NCBI gene;Acc:5187]	1976	0.101441	0.467148	Yes
HDAC9	histone deacetylase 9 [Source:HGNC Symbol;Acc:HGNC:14065]	2755	0.0723292	0.455389	Yes
HDAC2	histone deacetylase 2 [Source:HGNC Symbol;Acc:HGNC:4853]	2869	0.065587	0.491346	Yes
HDAC4	histone deacetylase 4 [Source:HGNC Symbol;Acc:HGNC:14063]	2920	0.0641188	0.531256	Yes
SIRT2	sirtuin 2 [Source:HGNC Symbol;Acc:HGNC:10886]	2959	0.0571961	0.567376	Yes
ELK4	ETS transcription factor ELK4 [Source:HGNC Symbol;Acc:HGNC:3326]	3162	0.0380089	0.577472	Yes
ATXN3L	ataxin 3 like [Source:HGNC Symbol;Acc:HGNC:24173]	3305	0.0374148	0.591883	Yes
SIRT1	sirtuin 1 [Source:HGNC Symbol;Acc:HGNC:14929]	3445	0.0374148	0.60653	Yes
SFPQ	splicing factor proline and glutamine rich [Source:HGNC Symbol;Acc:HGNC:10774]	3586	0.0224693	0.610879	Yes
HDAC3	histone deacetylase 3 [Source:HGNC Symbol;Acc:HGNC:4854]	3969	0	0.580821	No
HDAC11	histone deacetylase 11 [Source:HGNC Symbol;Acc:HGNC:19086]	6490	0	0.382537	No
SMARCAD1	SWI/SNF-related, matrix-associated actin-dependent regulator of chromatin, subfamily a, containing DEAD/H box 1 [Source:HGNC Symbol;Acc:HGNC:18398]	7428	0	0.308809	No
PER2	period circadian regulator 2 [Source:HGNC Symbol;Acc:HGNC:8846]	7937	0	0.268838	No
HDAC7	histone deacetylase 7 [Source:HGNC Symbol;Acc:HGNC:14067]	11829	-0.158031	0.0707374	No
Gene set: REACTOME_FOXO_MEDIATED_TRANSCRIPTION_OF_OXIDATIVE_STRESS_METABOLIC_AND_NEURONAL_GENES
PROBE	DESCRIPTION<br>(from dataset)	RANK IN GENE LIST	RANK METRIC SCORE	RUNNING ES	CORE ENRICHMENT
ABCA6	ATP binding cassette subfamily A member 6 [Source:HGNC Symbol;Acc:HGNC:36]	123	0.181959	0.131584	Yes
HDAC1	histone deacetylase 1 [Source:HGNC Symbol;Acc:HGNC:4852]	187	0.172061	0.260206	Yes
SOD2	superoxide dismutase 2 [Source:HGNC Symbol;Acc:HGNC:11180]	696	0.12851	0.319997	Yes
SIRT3	sirtuin 3 [Source:HGNC Symbol;Acc:HGNC:14931]	1240	0.106456	0.359912	Yes
FOXO4	forkhead box O4 [Source:HGNC Symbol;Acc:HGNC:7139]	1400	0.10584	0.429568	Yes
FOXO3	forkhead box O3 [Source:HGNC Symbol;Acc:HGNC:3821]	1503	0.105423	0.503387	Yes
FOXO1	forkhead box O1 [Source:HGNC Symbol;Acc:HGNC:3819]	1955	0.101635	0.546799	Yes
NR3C1	nuclear receptor subfamily 3 group C member 1 [Source:HGNC Symbol;Acc:HGNC:7978]	2310	0.0929302	0.591086	Yes
G6PC	glucose-6-phosphatase catalytic subunit [Source:HGNC Symbol;Acc:HGNC:4056]	2856	0.0661053	0.599517	Yes
HDAC2	histone deacetylase 2 [Source:HGNC Symbol;Acc:HGNC:4853]	2869	0.065587	0.649491	Yes
SMAD3	SMAD family member 3 [Source:HGNC Symbol;Acc:HGNC:6769]	3115	0.0457412	0.665722	Yes
CAT	catalase [Source:HGNC Symbol;Acc:HGNC:1516]	3875	0	0.605991	No
POMC	proopiomelanocortin [Source:HGNC Symbol;Acc:HGNC:9201]	4396	0	0.565069	No
SMAD2	SMAD family member 2 [Source:HGNC Symbol;Acc:HGNC:6768]	4981	0	0.51911	No
SMAD4	SMAD family member 4 [Source:HGNC Symbol;Acc:HGNC:6770]	4982	0	0.51911	No
PPARGC1A	PPARG coactivator 1 alpha [Source:HGNC Symbol;Acc:HGNC:9237]	5322	0	0.492432	No
FOXO6	forkhead box O6 [Source:HGNC Symbol;Acc:HGNC:24814]	5363	0	0.489284	No
RETN	resistin [Source:HGNC Symbol;Acc:HGNC:20389]	7045	0	0.356994	No
PLXNA4	plexin A4 [Source:HGNC Symbol;Acc:HGNC:9102]	7104	0	0.35243	No
TRIM63	tripartite motif containing 63 [Source:HGNC Symbol;Acc:HGNC:16007]	7603	0	0.313239	No
SIN3A	SIN3 transcription regulator family member A [Source:HGNC Symbol;Acc:HGNC:19353]	8695	0	0.227381	No
SREBF1	sterol regulatory element binding transcription factor 1 [Source:HGNC Symbol;Acc:HGNC:11289]	10469	-0.11583	0.177776	No
