# Supplementary material for: Age-associated changes in the transcriptomes of non-cultured adipose-derived stem cells from young and old mice assessed via single-cell transcriptome analysis
Source: PLoS One. 2020 Nov 25;15(11):e0242171. doi: 10.1371/journal.pone.0242171 (PMC7688117; doi:10.1371/journal.pone.0242171)
Supplement: S6 Table — (XLSX) [file pone.0242171.s009.xlsx]

## Sheet: S6 Table
S6 Table. Gene sets enriched in young mice compared with old mice.
Gene set: GO_STRUCTURAL_CONSTITUENT_OF_RIBOSOME
PROBE	DESCRIPTION<br>(from dataset)	RANK IN GENE LIST	RANK METRIC SCORE	RUNNING ES	CORE ENRICHMENT
MRPL23	mitochondrial ribosomal protein L23 [Source:HGNC Symbol;Acc:HGNC:10322]	378	0.148845	-0.0221787	No
MRPL4	mitochondrial ribosomal protein L4 [Source:HGNC Symbol;Acc:HGNC:14276]	477	0.142943	-0.022462	No
MRPS18B	mitochondrial ribosomal protein S18B [Source:HGNC Symbol;Acc:HGNC:14516]	542	0.138004	-0.0203078	No
MRPS24	mitochondrial ribosomal protein S24 [Source:HGNC Symbol;Acc:HGNC:14510]	555	0.137133	-0.0140754	No
MRPS9	mitochondrial ribosomal protein S9 [Source:HGNC Symbol;Acc:HGNC:14501]	889	0.118516	-0.0342743	No
MRPS18C	mitochondrial ribosomal protein S18C [Source:HGNC Symbol;Acc:HGNC:16633]	956	0.115054	-0.033481	No
MRPL24	mitochondrial ribosomal protein L24 [Source:HGNC Symbol;Acc:HGNC:14037]	1093	0.10945	-0.0385323	No
MRPS12	mitochondrial ribosomal protein S12 [Source:HGNC Symbol;Acc:HGNC:10380]	1272	0.106341	-0.0470773	No
MRPL11	mitochondrial ribosomal protein L11 [Source:HGNC Symbol;Acc:HGNC:14042]	1337	0.106077	-0.0465956	No
MRPS2	mitochondrial ribosomal protein S2 [Source:HGNC Symbol;Acc:HGNC:14495]	1484	0.1055	-0.0526469	No
MRPS25	mitochondrial ribosomal protein S25 [Source:HGNC Symbol;Acc:HGNC:14511]	1515	0.105391	-0.0495049	No
MRPL12	mitochondrial ribosomal protein L12 [Source:HGNC Symbol;Acc:HGNC:10378]	1522	0.105357	-0.0444614	No
MRPS17	mitochondrial ribosomal protein S17 [Source:HGNC Symbol;Acc:HGNC:14047]	1564	0.105125	-0.0422056	No
MRPS35	mitochondrial ribosomal protein S35 [Source:HGNC Symbol;Acc:HGNC:16635]	1668	0.104466	-0.0449011	No
RPL3	ribosomal protein L3 [Source:HGNC Symbol;Acc:HGNC:10332]	1925	0.10199	-0.0598595	No
MRPS6	mitochondrial ribosomal protein S6 [Source:HGNC Symbol;Acc:HGNC:14051]	1986	0.101306	-0.0593106	No
MRPS36	mitochondrial ribosomal protein S36 [Source:HGNC Symbol;Acc:HGNC:16631]	1990	0.101126	-0.0542508	No
MRPL32	mitochondrial ribosomal protein L32 [Source:HGNC Symbol;Acc:HGNC:14035]	2439	0.0888043	-0.085126	No
NDUFA7	NADH:ubiquinone oxidoreductase subunit A7 [Source:HGNC Symbol;Acc:HGNC:7691]	2614	0.0791521	-0.0947781	No
MRPS30	mitochondrial ribosomal protein S30 [Source:HGNC Symbol;Acc:HGNC:8769]	2639	0.07808	-0.092591	No
MRPL15	mitochondrial ribosomal protein L15 [Source:HGNC Symbol;Acc:HGNC:14054]	2932	0.061768	-0.112511	No
MRPL35	mitochondrial ribosomal protein L35 [Source:HGNC Symbol;Acc:HGNC:14489]	3041	0.0554712	-0.11817	No
MRPS18A	mitochondrial ribosomal protein S18A [Source:HGNC Symbol;Acc:HGNC:14515]	3063	0.0554712	-0.116929	No
MRPL13	mitochondrial ribosomal protein L13 [Source:HGNC Symbol;Acc:HGNC:14278]	3521	0.0326247	-0.151461	No
MRPL17	mitochondrial ribosomal protein L17 [Source:HGNC Symbol;Acc:HGNC:14053]	3541	0.0297831	-0.151408	No
RPL7L1	ribosomal protein L7 like 1 [Source:HGNC Symbol;Acc:HGNC:21370]	3560	0.0259242	-0.151477	No
MRPS22	mitochondrial ribosomal protein S22 [Source:HGNC Symbol;Acc:HGNC:14508]	3670	0.0077804	-0.159714	No
MRPL30	mitochondrial ribosomal protein L30 [Source:HGNC Symbol;Acc:HGNC:14036]	3713	0.00223295	-0.162927	No
MRPL3	mitochondrial ribosomal protein L3 [Source:HGNC Symbol;Acc:HGNC:10379]	4125	0	-0.195521	No
MRPL2	mitochondrial ribosomal protein L2 [Source:HGNC Symbol;Acc:HGNC:14056]	4127	0	-0.1956	No
MRPS7	mitochondrial ribosomal protein S7 [Source:HGNC Symbol;Acc:HGNC:14499]	4162	0	-0.198296	No
MRPS5	mitochondrial ribosomal protein S5 [Source:HGNC Symbol;Acc:HGNC:14498]	4163	0	-0.198296	No
MRPL18	mitochondrial ribosomal protein L18 [Source:HGNC Symbol;Acc:HGNC:14477]	5956	0	-0.340406	No
MRPL16	mitochondrial ribosomal protein L16 [Source:HGNC Symbol;Acc:HGNC:14476]	5958	0	-0.340485	No
MRPL28	mitochondrial ribosomal protein L28 [Source:HGNC Symbol;Acc:HGNC:14484]	5968	0	-0.341199	No
MRPL22	mitochondrial ribosomal protein L22 [Source:HGNC Symbol;Acc:HGNC:14480]	5969	0	-0.341199	No
MRPL36	mitochondrial ribosomal protein L36 [Source:HGNC Symbol;Acc:HGNC:14490]	5982	0	-0.34215	No
MRPL37	mitochondrial ribosomal protein L37 [Source:HGNC Symbol;Acc:HGNC:14034]	5986	0	-0.342388	No
MRPL34	mitochondrial ribosomal protein L34 [Source:HGNC Symbol;Acc:HGNC:14488]	5988	0	-0.342467	No
MRPL41	mitochondrial ribosomal protein L41 [Source:HGNC Symbol;Acc:HGNC:14492]	5991	0	-0.342626	No
MRPL42	mitochondrial ribosomal protein L42 [Source:HGNC Symbol;Acc:HGNC:14493]	5993	0	-0.342705	No
MRPL49	mitochondrial ribosomal protein L49 [Source:HGNC Symbol;Acc:HGNC:1176]	5997	0	-0.342943	No
MRPL47	mitochondrial ribosomal protein L47 [Source:HGNC Symbol;Acc:HGNC:16652]	5998	0	-0.342943	No
MRPL57	mitochondrial ribosomal protein L57 [Source:HGNC Symbol;Acc:HGNC:14514]	6009	0	-0.343736	No
MRPL55	mitochondrial ribosomal protein L55 [Source:HGNC Symbol;Acc:HGNC:16686]	6010	0	-0.343736	No
MRPS16	mitochondrial ribosomal protein S16 [Source:HGNC Symbol;Acc:HGNC:14048]	6375	0	-0.372602	No
MRPS34	mitochondrial ribosomal protein S34 [Source:HGNC Symbol;Acc:HGNC:16618]	6386	0	-0.373395	No
SRBD1	S1 RNA binding domain 1 [Source:HGNC Symbol;Acc:HGNC:25521]	7615	0	-0.470778	No
MRPS21	mitochondrial ribosomal protein S21 [Source:HGNC Symbol;Acc:HGNC:14046]	8975	-0.0266339	-0.577155	No
RPL4	ribosomal protein L4 [Source:HGNC Symbol;Acc:HGNC:10353]	9228	-0.0517265	-0.594429	No
MRPL43	mitochondrial ribosomal protein L43 [Source:HGNC Symbol;Acc:HGNC:14517]	9268	-0.0556679	-0.594605	No
RSL24D1	ribosomal L24 domain containing 1 [Source:HGNC Symbol;Acc:HGNC:18479]	9607	-0.0644431	-0.618034	No
MRPL9	mitochondrial ribosomal protein L9 [Source:HGNC Symbol;Acc:HGNC:14277]	9643	-0.0688942	-0.6172	No
RPS7	ribosomal protein S7 [Source:HGNC Symbol;Acc:HGNC:10440]	9791	-0.0799428	-0.62467	No
MRPS14	mitochondrial ribosomal protein S14 [Source:HGNC Symbol;Acc:HGNC:14049]	9881	-0.0846006	-0.627296	No
RPL22	ribosomal protein L22 [Source:HGNC Symbol;Acc:HGNC:10315]	9939	-0.0891106	-0.627147	No
MRPL27	mitochondrial ribosomal protein L27 [Source:HGNC Symbol;Acc:HGNC:14483]	10231	-0.105026	-0.644722	No
MRPL52	mitochondrial ribosomal protein L52 [Source:HGNC Symbol;Acc:HGNC:16655]	10349	-0.110494	-0.648212	No
MRPL21	mitochondrial ribosomal protein L21 [Source:HGNC Symbol;Acc:HGNC:14479]	10444	-0.114927	-0.649646	No
RPL21	ribosomal protein L21 [Source:HGNC Symbol;Acc:HGNC:10313]	10628	-0.122637	-0.657734	No
MRPL1	mitochondrial ribosomal protein L1 [Source:HGNC Symbol;Acc:HGNC:14275]	10708	-0.126118	-0.657392	No
RPL38	ribosomal protein L38 [Source:HGNC Symbol;Acc:HGNC:10349]	10769	-0.128528	-0.655417	No
RPL12	ribosomal protein L12 [Source:HGNC Symbol;Acc:HGNC:10302]	10970	-0.135471	-0.66418	No
MRPS33	mitochondrial ribosomal protein S33 [Source:HGNC Symbol;Acc:HGNC:16634]	10989	-0.136026	-0.658482	No
MRPS11	mitochondrial ribosomal protein S11 [Source:HGNC Symbol;Acc:HGNC:14050]	11065	-0.137805	-0.65721	No
MRPS15	mitochondrial ribosomal protein S15 [Source:HGNC Symbol;Acc:HGNC:14504]	11076	-0.138026	-0.650773	No
MRPS31	mitochondrial ribosomal protein S31 [Source:HGNC Symbol;Acc:HGNC:16632]	11176	-0.140056	-0.651286	No
MRPL54	mitochondrial ribosomal protein L54 [Source:HGNC Symbol;Acc:HGNC:16685]	11308	-0.141662	-0.654254	No
MRPL10	mitochondrial ribosomal protein L10 [Source:HGNC Symbol;Acc:HGNC:14055]	11609	-0.143954	-0.670503	Yes
MRPL19	mitochondrial ribosomal protein L19 [Source:HGNC Symbol;Acc:HGNC:14052]	11664	-0.146807	-0.667095	Yes
RPS27L	ribosomal protein S27 like [Source:HGNC Symbol;Acc:HGNC:18476]	11669	-0.14703	-0.659709	Yes
DAP3	death associated protein 3 [Source:HGNC Symbol;Acc:HGNC:2673]	11734	-0.150742	-0.656888	Yes
RPL23A	ribosomal protein L23a [Source:HGNC Symbol;Acc:HGNC:10317]	11788	-0.155142	-0.652964	Yes
RPL35	ribosomal protein L35 [Source:HGNC Symbol;Acc:HGNC:10344]	11914	-0.164993	-0.654233	Yes
RPL39	ribosomal protein L39 [Source:HGNC Symbol;Acc:HGNC:10350]	11942	-0.167607	-0.647594	Yes
RPL36	ribosomal protein L36 [Source:HGNC Symbol;Acc:HGNC:13631]	12031	-0.176155	-0.645344	Yes
AC004086.1	ribosomal protein L6 [Source:NCBI gene;Acc:6128]	12096	-0.182969	-0.640834	Yes
RPL14	ribosomal protein L14 [Source:HGNC Symbol;Acc:HGNC:10305]	12097	-0.182986	-0.631248	Yes
RPL11	ribosomal protein L11 [Source:HGNC Symbol;Acc:HGNC:10301]	12108	-0.18375	-0.622415	Yes
RPL15	ribosomal protein L15 [Source:HGNC Symbol;Acc:HGNC:10306]	12142	-0.187385	-0.615216	Yes
MRPL20	mitochondrial ribosomal protein L20 [Source:HGNC Symbol;Acc:HGNC:14478]	12162	-0.189426	-0.606799	Yes
RPS3	ribosomal protein S3 [Source:HGNC Symbol;Acc:HGNC:10420]	12196	-0.194442	-0.59923	Yes
RPL29	ribosomal protein L29 [Source:HGNC Symbol;Acc:HGNC:10331]	12213	-0.196618	-0.590198	Yes
MRPL51	mitochondrial ribosomal protein L51 [Source:HGNC Symbol;Acc:HGNC:14044]	12234	-0.198335	-0.581394	Yes
RPL28	ribosomal protein L28 [Source:HGNC Symbol;Acc:HGNC:10330]	12272	-0.202213	-0.573735	Yes
RPL19	ribosomal protein L19 [Source:HGNC Symbol;Acc:HGNC:10312]	12339	-0.211447	-0.567892	Yes
RPL18	ribosomal protein L18 [Source:HGNC Symbol;Acc:HGNC:10310]	12351	-0.214312	-0.557538	Yes
RPS5	ribosomal protein S5 [Source:HGNC Symbol;Acc:HGNC:10426]	12465	-0.250372	-0.553382	Yes
RPL30	ribosomal protein L30 [Source:HGNC Symbol;Acc:HGNC:10333]	12467	-0.251855	-0.540268	Yes
RPL22L1	ribosomal protein L22 like 1 [Source:HGNC Symbol;Acc:HGNC:27610]	12478	-0.255954	-0.527652	Yes
RPS28	ribosomal protein S28 [Source:HGNC Symbol;Acc:HGNC:10418]	12487	-0.259336	-0.514701	Yes
RPL10A	ribosomal protein L10a [Source:HGNC Symbol;Acc:HGNC:10299]	12492	-0.259923	-0.501402	Yes
MRPL33	mitochondrial ribosomal protein L33 [Source:HGNC Symbol;Acc:HGNC:14487]	12500	-0.262308	-0.488215	Yes
RPS17	ribosomal protein S17 [Source:HGNC Symbol;Acc:HGNC:10397]	12515	-0.269764	-0.475193	Yes
RPL24	ribosomal protein L24 [Source:HGNC Symbol;Acc:HGNC:10325]	12517	-0.270726	-0.46109	Yes
RPS26	ribosomal protein S26 [Source:HGNC Symbol;Acc:HGNC:10414]	12524	-0.274034	-0.44721	Yes
RPL36A	ribosomal protein L36a [Source:HGNC Symbol;Acc:HGNC:10359]	12528	-0.276309	-0.432973	Yes
RPS19	ribosomal protein S19 [Source:HGNC Symbol;Acc:HGNC:10402]	12533	-0.277884	-0.418733	Yes
RPL8	ribosomal protein L8 [Source:HGNC Symbol;Acc:HGNC:10368]	12553	-0.292552	-0.404914	Yes
RPS13	ribosomal protein S13 [Source:HGNC Symbol;Acc:HGNC:10386]	12563	-0.296064	-0.390118	Yes
RPS11	ribosomal protein S11 [Source:HGNC Symbol;Acc:HGNC:10384]	12590	-0.317044	-0.375571	Yes
RPS15A	ribosomal protein S15a [Source:HGNC Symbol;Acc:HGNC:10389]	12594	-0.319662	-0.359063	Yes
RPS27	ribosomal protein S27 [Source:HGNC Symbol;Acc:HGNC:10416]	12608	-0.330156	-0.342798	Yes
MRPL14	mitochondrial ribosomal protein L14 [Source:HGNC Symbol;Acc:HGNC:14279]	12609	-0.330482	-0.325485	Yes
RPS9	ribosomal protein S9 [Source:HGNC Symbol;Acc:HGNC:10442]	12610	-0.331363	-0.308126	Yes
RPS14	ribosomal protein S14 [Source:HGNC Symbol;Acc:HGNC:10387]	12619	-0.338058	-0.291051	Yes
RPL10L	ribosomal protein L10 like [Source:HGNC Symbol;Acc:HGNC:17976]	12620	-0.33851	-0.273317	Yes
RPS24	ribosomal protein S24 [Source:HGNC Symbol;Acc:HGNC:10411]	12641	-0.356668	-0.256219	Yes
RPS23	ribosomal protein S23 [Source:HGNC Symbol;Acc:HGNC:10410]	12650	-0.363307	-0.237821	Yes
RPS15	ribosomal protein S15 [Source:HGNC Symbol;Acc:HGNC:10388]	12683	-0.400802	-0.219362	Yes
RPL35A	ribosomal protein L35a [Source:HGNC Symbol;Acc:HGNC:10345]	12686	-0.408899	-0.198099	Yes
RPL13	ribosomal protein L13 [Source:HGNC Symbol;Acc:HGNC:10303]	12689	-0.418126	-0.176354	Yes
RPS4X	ribosomal protein S4 X-linked [Source:HGNC Symbol;Acc:HGNC:10424]	12692	-0.422653	-0.154371	Yes
RPS16	ribosomal protein S16 [Source:HGNC Symbol;Acc:HGNC:10396]	12696	-0.43261	-0.131946	Yes
RPLP2	ribosomal protein lateral stalk subunit P2 [Source:HGNC Symbol;Acc:HGNC:10377]	12703	-0.450941	-0.108798	Yes
RPL37A	ribosomal protein L37a [Source:HGNC Symbol;Acc:HGNC:10348]	12716	-0.483939	-0.0843979	Yes
RPLP1	ribosomal protein lateral stalk subunit P1 [Source:HGNC Symbol;Acc:HGNC:10372]	12720	-0.511131	-0.0578593	Yes
MRPL46	mitochondrial ribosomal protein L46 [Source:HGNC Symbol;Acc:HGNC:1192]	12724	-0.540393	-0.0297878	Yes
RPS21	ribosomal protein S21 [Source:HGNC Symbol;Acc:HGNC:10409]	12725	-0.573155	0.000237889	Yes
Gene set: GO_CYTOSOLIC_RIBOSOME
PROBE	DESCRIPTION<br>(from dataset)	RANK IN GENE LIST	RANK METRIC SCORE	RUNNING ES	CORE ENRICHMENT
APOD	apolipoprotein D [Source:HGNC Symbol;Acc:HGNC:612]	80	0.193019	0.00658913	No
EIF2AK3	eukaryotic translation initiation factor 2 alpha kinase 3 [Source:HGNC Symbol;Acc:HGNC:3255]	1398	0.105849	-0.0903765	No
RPL3	ribosomal protein L3 [Source:HGNC Symbol;Acc:HGNC:10332]	1925	0.10199	-0.12511	No
SURF6	surfeit 6 [Source:HGNC Symbol;Acc:HGNC:11478]	2242	0.0960165	-0.143653	No
MCTS1	MCTS1 re-initiation and release factor [Source:HGNC Symbol;Acc:HGNC:23357]	2828	0.0661053	-0.185448	No
EIF2AK4	eukaryotic translation initiation factor 2 alpha kinase 4 [Source:HGNC Symbol;Acc:HGNC:19687]	3017	0.0554712	-0.19659	No
HBA2	hemoglobin subunit alpha 2 [Source:HGNC Symbol;Acc:HGNC:4824]	3226	0.0374148	-0.21052	No
RPL7L1	ribosomal protein L7 like 1 [Source:HGNC Symbol;Acc:HGNC:21370]	3560	0.0259242	-0.235094	No
EIF2D	eukaryotic translation initiation factor 2D [Source:HGNC Symbol;Acc:HGNC:6583]	4458	0	-0.305958	No
EIF2A	eukaryotic translation initiation factor 2A [Source:HGNC Symbol;Acc:HGNC:3254]	4460	0	-0.306037	No
PPARGC1A	PPARG coactivator 1 alpha [Source:HGNC Symbol;Acc:HGNC:9237]	5322	0	-0.374057	No
HBA1	hemoglobin subunit alpha 1 [Source:HGNC Symbol;Acc:HGNC:4823]	6068	0	-0.432913	No
GEMIN5	gem nuclear organelle associated protein 5 [Source:HGNC Symbol;Acc:HGNC:20043]	8592	0	-0.632234	No
ZNF622	zinc finger protein 622 [Source:HGNC Symbol;Acc:HGNC:30958]	9118	-0.0389033	-0.671108	No
RPL4	ribosomal protein L4 [Source:HGNC Symbol;Acc:HGNC:10353]	9228	-0.0517265	-0.676259	No
RSL24D1	ribosomal L24 domain containing 1 [Source:HGNC Symbol;Acc:HGNC:18479]	9607	-0.0644431	-0.701812	No
RPS7	ribosomal protein S7 [Source:HGNC Symbol;Acc:HGNC:10440]	9791	-0.0799428	-0.710922	No
RPL22	ribosomal protein L22 [Source:HGNC Symbol;Acc:HGNC:10315]	9939	-0.0891106	-0.716576	No
NUFIP1	nuclear FMR1 interacting protein 1 [Source:HGNC Symbol;Acc:HGNC:8057]	10315	-0.108765	-0.738927	No
FXR2	FMR1 autosomal homolog 2 [Source:HGNC Symbol;Acc:HGNC:4024]	10396	-0.111786	-0.737771	No
RPL21	ribosomal protein L21 [Source:HGNC Symbol;Acc:HGNC:10313]	10628	-0.122637	-0.747818	No
MRPL1	mitochondrial ribosomal protein L1 [Source:HGNC Symbol;Acc:HGNC:14275]	10708	-0.126118	-0.745625	No
RPL38	ribosomal protein L38 [Source:HGNC Symbol;Acc:HGNC:10349]	10769	-0.128528	-0.741769	No
LARP4	La ribonucleoprotein domain family member 4 [Source:HGNC Symbol;Acc:HGNC:24320]	10889	-0.133001	-0.742275	No
RPL12	ribosomal protein L12 [Source:HGNC Symbol;Acc:HGNC:10302]	10970	-0.135471	-0.739534	No
EIF4G1	eukaryotic translation initiation factor 4 gamma 1 [Source:HGNC Symbol;Acc:HGNC:3296]	11289	-0.141527	-0.755191	No
RPS27L	ribosomal protein S27 like [Source:HGNC Symbol;Acc:HGNC:18476]	11669	-0.14703	-0.775299	Yes
RPL23A	ribosomal protein L23a [Source:HGNC Symbol;Acc:HGNC:10317]	11788	-0.155142	-0.774246	Yes
DDX3X	DEAD-box helicase 3 X-linked [Source:HGNC Symbol;Acc:HGNC:2745]	11856	-0.160799	-0.768784	Yes
RPL35	ribosomal protein L35 [Source:HGNC Symbol;Acc:HGNC:10344]	11914	-0.164993	-0.762253	Yes
RPL39	ribosomal protein L39 [Source:HGNC Symbol;Acc:HGNC:10350]	11942	-0.167607	-0.753176	Yes
RPL36	ribosomal protein L36 [Source:HGNC Symbol;Acc:HGNC:13631]	12031	-0.176155	-0.748347	Yes
EIF2AK2	eukaryotic translation initiation factor 2 alpha kinase 2 [Source:HGNC Symbol;Acc:HGNC:9437]	12056	-0.178638	-0.738295	Yes
AC004086.1	ribosomal protein L6 [Source:NCBI gene;Acc:6128]	12096	-0.182969	-0.72914	Yes
RPL14	ribosomal protein L14 [Source:HGNC Symbol;Acc:HGNC:10305]	12097	-0.182986	-0.716901	Yes
RPL11	ribosomal protein L11 [Source:HGNC Symbol;Acc:HGNC:10301]	12108	-0.18375	-0.705402	Yes
RPL15	ribosomal protein L15 [Source:HGNC Symbol;Acc:HGNC:10306]	12142	-0.187385	-0.695477	Yes
RPS3	ribosomal protein S3 [Source:HGNC Symbol;Acc:HGNC:10420]	12196	-0.194442	-0.686659	Yes
RPL29	ribosomal protein L29 [Source:HGNC Symbol;Acc:HGNC:10331]	12213	-0.196618	-0.674773	Yes
RPL28	ribosomal protein L28 [Source:HGNC Symbol;Acc:HGNC:10330]	12272	-0.202213	-0.665831	Yes
RPL19	ribosomal protein L19 [Source:HGNC Symbol;Acc:HGNC:10312]	12339	-0.211447	-0.656904	Yes
RPL18	ribosomal protein L18 [Source:HGNC Symbol;Acc:HGNC:10310]	12351	-0.214312	-0.64344	Yes
RPS5	ribosomal protein S5 [Source:HGNC Symbol;Acc:HGNC:10426]	12465	-0.250372	-0.635622	Yes
RPL30	ribosomal protein L30 [Source:HGNC Symbol;Acc:HGNC:10333]	12467	-0.251855	-0.618856	Yes
RPL22L1	ribosomal protein L22 like 1 [Source:HGNC Symbol;Acc:HGNC:27610]	12478	-0.255954	-0.602528	Yes
RPS28	ribosomal protein S28 [Source:HGNC Symbol;Acc:HGNC:10418]	12487	-0.259336	-0.585816	Yes
RPL10A	ribosomal protein L10a [Source:HGNC Symbol;Acc:HGNC:10299]	12492	-0.259923	-0.568748	Yes
RPS17	ribosomal protein S17 [Source:HGNC Symbol;Acc:HGNC:10397]	12515	-0.269764	-0.552444	Yes
RPL24	ribosomal protein L24 [Source:HGNC Symbol;Acc:HGNC:10325]	12517	-0.270726	-0.534417	Yes
RPS26	ribosomal protein S26 [Source:HGNC Symbol;Acc:HGNC:10414]	12524	-0.274034	-0.516563	Yes
RPL36A	ribosomal protein L36a [Source:HGNC Symbol;Acc:HGNC:10359]	12528	-0.276309	-0.49832	Yes
RPS19	ribosomal protein S19 [Source:HGNC Symbol;Acc:HGNC:10402]	12533	-0.277884	-0.480051	Yes
RPL8	ribosomal protein L8 [Source:HGNC Symbol;Acc:HGNC:10368]	12553	-0.292552	-0.461986	Yes
RPS13	ribosomal protein S13 [Source:HGNC Symbol;Acc:HGNC:10386]	12563	-0.296064	-0.442896	Yes
RPS11	ribosomal protein S11 [Source:HGNC Symbol;Acc:HGNC:10384]	12590	-0.317044	-0.423746	Yes
RPS15A	ribosomal protein S15a [Source:HGNC Symbol;Acc:HGNC:10389]	12594	-0.319662	-0.402604	Yes
RPS27	ribosomal protein S27 [Source:HGNC Symbol;Acc:HGNC:10416]	12608	-0.330156	-0.38155	Yes
RPS9	ribosomal protein S9 [Source:HGNC Symbol;Acc:HGNC:10442]	12610	-0.331363	-0.359467	Yes
RPS14	ribosomal protein S14 [Source:HGNC Symbol;Acc:HGNC:10387]	12619	-0.338058	-0.33749	Yes
RPL10L	ribosomal protein L10 like [Source:HGNC Symbol;Acc:HGNC:17976]	12620	-0.33851	-0.31485	Yes
RPS24	ribosomal protein S24 [Source:HGNC Symbol;Acc:HGNC:10411]	12641	-0.356668	-0.292576	Yes
RPS23	ribosomal protein S23 [Source:HGNC Symbol;Acc:HGNC:10410]	12650	-0.363307	-0.26891	Yes
RPS15	ribosomal protein S15 [Source:HGNC Symbol;Acc:HGNC:10388]	12683	-0.400802	-0.244632	Yes
RPL35A	ribosomal protein L35a [Source:HGNC Symbol;Acc:HGNC:10345]	12686	-0.408899	-0.217443	Yes
RPL13	ribosomal protein L13 [Source:HGNC Symbol;Acc:HGNC:10303]	12689	-0.418126	-0.189636	Yes
RPS4X	ribosomal protein S4 X-linked [Source:HGNC Symbol;Acc:HGNC:10424]	12692	-0.422653	-0.161527	Yes
RPS16	ribosomal protein S16 [Source:HGNC Symbol;Acc:HGNC:10396]	12696	-0.43261	-0.132831	Yes
RPLP2	ribosomal protein lateral stalk subunit P2 [Source:HGNC Symbol;Acc:HGNC:10377]	12703	-0.450941	-0.103146	Yes
RPL37A	ribosomal protein L37a [Source:HGNC Symbol;Acc:HGNC:10348]	12716	-0.483939	-0.0717276	Yes
RPLP1	ribosomal protein lateral stalk subunit P1 [Source:HGNC Symbol;Acc:HGNC:10372]	12720	-0.511131	-0.0377799	Yes
RPS21	ribosomal protein S21 [Source:HGNC Symbol;Acc:HGNC:10409]	12725	-0.573155	0.000237023	Yes
Gene set: GO_EXTRACELLULAR_MATRIX_STRUCTURAL_CONSTITUENT_CONFERRING_TENSILE_STRENGTH
PROBE	DESCRIPTION<br>(from dataset)	RANK IN GENE LIST	RANK METRIC SCORE	RUNNING ES	CORE ENRICHMENT
COL28A1	collagen type XXVIII alpha 1 chain [Source:HGNC Symbol;Acc:HGNC:22442]	1567	0.105125	-0.08995	No
COL4A5	collagen type IV alpha 5 chain [Source:HGNC Symbol;Acc:HGNC:2207]	2563	0.0817837	-0.142289	No
COL16A1	collagen type XVI alpha 1 chain [Source:HGNC Symbol;Acc:HGNC:2193]	2938	0.0612025	-0.152281	No
COL27A1	collagen type XXVII alpha 1 chain [Source:HGNC Symbol;Acc:HGNC:22986]	3940	0	-0.231082	No
COL8A2	collagen type VIII alpha 2 chain [Source:HGNC Symbol;Acc:HGNC:2216]	5563	0	-0.358768	No
COL23A1	collagen type XXIII alpha 1 chain [Source:HGNC Symbol;Acc:HGNC:22990]	5797	0	-0.37711	No
COL11A2	collagen type XI alpha 2 chain [Source:HGNC Symbol;Acc:HGNC:2187]	6008	0	-0.393642	No
COL12A1	collagen type XII alpha 1 chain [Source:HGNC Symbol;Acc:HGNC:2188]	6112	0	-0.40175	No
COL4A4	collagen type IV alpha 4 chain [Source:HGNC Symbol;Acc:HGNC:2206]	6233	0	-0.411197	No
COL14A1	collagen type XIV alpha 1 chain [Source:HGNC Symbol;Acc:HGNC:2191]	8901	-0.0181654	-0.615375	No
COL5A1	collagen type V alpha 1 chain [Source:HGNC Symbol;Acc:HGNC:2209]	10056	-0.0966725	-0.675499	Yes
COL18A1	collagen type XVIII alpha 1 chain [Source:HGNC Symbol;Acc:HGNC:2195]	10062	-0.0970223	-0.64506	Yes
COL5A2	collagen type V alpha 2 chain [Source:HGNC Symbol;Acc:HGNC:2210]	10563	-0.120109	-0.646253	Yes
COL6A6	collagen type VI alpha 6 chain [Source:HGNC Symbol;Acc:HGNC:27023]	10566	-0.120222	-0.608206	Yes
COL3A1	collagen type III alpha 1 chain [Source:HGNC Symbol;Acc:HGNC:2201]	11594	-0.143153	-0.643561	Yes
COL8A1	collagen type VIII alpha 1 chain [Source:HGNC Symbol;Acc:HGNC:2215]	11793	-0.155536	-0.609722	Yes
COL1A1	collagen type I alpha 1 chain [Source:HGNC Symbol;Acc:HGNC:2197]	11851	-0.160295	-0.56327	Yes
COL15A1	collagen type XV alpha 1 chain [Source:HGNC Symbol;Acc:HGNC:2192]	12086	-0.18163	-0.523973	Yes
COL6A3	collagen type VI alpha 3 chain [Source:HGNC Symbol;Acc:HGNC:2213]	12118	-0.184697	-0.46772	Yes
COL1A2	collagen type I alpha 2 chain [Source:HGNC Symbol;Acc:HGNC:2198]	12326	-0.208661	-0.417707	Yes
COL6A1	collagen type VI alpha 1 chain [Source:HGNC Symbol;Acc:HGNC:2211]	12373	-0.218598	-0.351862	Yes
COL4A1	collagen type IV alpha 1 chain [Source:HGNC Symbol;Acc:HGNC:2202]	12404	-0.226131	-0.282363	Yes
COL6A2	collagen type VI alpha 2 chain [Source:HGNC Symbol;Acc:HGNC:2212]	12411	-0.227971	-0.210391	Yes
COL6A5	collagen type VI alpha 5 chain [Source:HGNC Symbol;Acc:HGNC:26674]	12425	-0.234457	-0.136908	Yes
COL5A3	collagen type V alpha 3 chain [Source:HGNC Symbol;Acc:HGNC:14864]	12448	-0.242679	-0.0615211	Yes
COL4A2	collagen type IV alpha 2 chain [Source:HGNC Symbol;Acc:HGNC:2203]	12502	-0.262711	0.0177912	Yes
